# Supplementary material for: Ibrutinib disrupts blood-tumor barrier integrity and prolongs survival in rodent glioma model
Source: Acta Neuropathol Commun. 2024 Apr 8;12:56. doi: 10.1186/s40478-024-01763-6 (PMC11003129; doi:10.1186/s40478-024-01763-6)
Supplement: Supplementary file 6 — Additional file 6. S635 glioma cell whole genome sequencing table. [file 40478_2024_1763_MOESM6_ESM.xlsx]

## Sheet: filter_kept_snp_summary
chr	Number Non-Reference Non-Synonomous SNPs w/ Observed Frequency Total Aligned Reads >= 14%
1	1636
2	1148
3	1116
4	984
5	788
6	463
7	881
8	697
9	514
10	882
11	336
12	463
13	372
14	540
15	473
16	561
17	463
18	286
19	391
20	619
X	149
MT	8
Total	13770

## Sheet: filter_kept_snp_calls
Chromosome	Position	Reference	Observed	Aligned_Read_Count	Aligned_Read_Coverage	Aligned_Read_Frequency	dbSNP_Accession	Overlapping_ENSEMBL_Accession	Overlapping_Gene_Symbol	Overlapping_Gene_Type	Overlapping_Gene_Description	Splice_Effect	Coding_Change	Amino_Acid_Change
1	77020	T	A	6	20	30		ENSRNOG00000070568	Vom2r3	protein_coding	vomeronasal 2 receptor, 3 [Source:RGD Symbol;Acc:1565892]		ENSRNOT00000096177:c.112T>A	ENSRNOP00000084716:p.Tyr38Asn
1	77043	C	G	7	20	35		ENSRNOG00000070568	Vom2r3	protein_coding	vomeronasal 2 receptor, 3 [Source:RGD Symbol;Acc:1565892]		ENSRNOT00000096177:c.135C>G	ENSRNOP00000084716:p.Asp45Glu
1	80558	G	A	8	46	17.3913		ENSRNOG00000070568	Vom2r3	protein_coding	vomeronasal 2 receptor, 3 [Source:RGD Symbol;Acc:1565892]		ENSRNOT00000096177:c.565G>A	ENSRNOP00000084716:p.Asp189Asn
1	80560	C	A	11	46	23.913		ENSRNOG00000070568	Vom2r3	protein_coding	vomeronasal 2 receptor, 3 [Source:RGD Symbol;Acc:1565892]		ENSRNOT00000096177:c.567C>A	ENSRNOP00000084716:p.Asp189Glu
1	80680	G	A	11	53	20.7547		ENSRNOG00000070568	Vom2r3	protein_coding	vomeronasal 2 receptor, 3 [Source:RGD Symbol;Acc:1565892]		ENSRNOT00000096177:c.687G>A	ENSRNOP00000084716:p.Met229Ile
1	80691	C	T	15	50	30		ENSRNOG00000070568	Vom2r3	protein_coding	vomeronasal 2 receptor, 3 [Source:RGD Symbol;Acc:1565892]		ENSRNOT00000096177:c.698C>T	ENSRNOP00000084716:p.Ala233Val
1	80732	A	C	22	42	52.381		ENSRNOG00000070568	Vom2r3	protein_coding	vomeronasal 2 receptor, 3 [Source:RGD Symbol;Acc:1565892]		ENSRNOT00000096177:c.739A>C	ENSRNOP00000084716:p.Lys247Gln
1	80786	G	T	7	28	25		ENSRNOG00000070568	Vom2r3	protein_coding	vomeronasal 2 receptor, 3 [Source:RGD Symbol;Acc:1565892]		ENSRNOT00000096177:c.793G>T	ENSRNOP00000084716:p.Ala265Ser
1	80792	G	T	4	26	15.3846		ENSRNOG00000070568	Vom2r3	protein_coding	vomeronasal 2 receptor, 3 [Source:RGD Symbol;Acc:1565892]		ENSRNOT00000096177:c.799G>T	ENSRNOP00000084716:p.Val267Phe
1	80801	A	G	4	25	16		ENSRNOG00000070568	Vom2r3	protein_coding	vomeronasal 2 receptor, 3 [Source:RGD Symbol;Acc:1565892]		ENSRNOT00000096177:c.808A>G	ENSRNOP00000084716:p.Ile270Val
1	80955	T	C	11	30	36.6667		ENSRNOG00000070568	Vom2r3	protein_coding	vomeronasal 2 receptor, 3 [Source:RGD Symbol;Acc:1565892]		ENSRNOT00000096177:c.962T>C	ENSRNOP00000084716:p.Val321Ala
1	80959	C	G	10	27	37.037		ENSRNOG00000070568	Vom2r3	protein_coding	vomeronasal 2 receptor, 3 [Source:RGD Symbol;Acc:1565892]		ENSRNOT00000096177:c.966C>G	ENSRNOP00000084716:p.His322Gln
1	80979	C	T	11	28	39.2857		ENSRNOG00000070568	Vom2r3	protein_coding	vomeronasal 2 receptor, 3 [Source:RGD Symbol;Acc:1565892]		ENSRNOT00000096177:c.986C>T	ENSRNOP00000084716:p.Thr329Ile
1	82198	A	G	31	76	40.7895		ENSRNOG00000070568	Vom2r3	protein_coding	vomeronasal 2 receptor, 3 [Source:RGD Symbol;Acc:1565892]		ENSRNOT00000096177:c.1355A>G	ENSRNOP00000084716:p.Asn452Ser
1	82258	G	A	12	53	22.6415		ENSRNOG00000070568	Vom2r3	protein_coding	vomeronasal 2 receptor, 3 [Source:RGD Symbol;Acc:1565892]		ENSRNOT00000096177:c.1415G>A	ENSRNOP00000084716:p.Gly472Asp
1	82303	A	C	6	27	22.2222		ENSRNOG00000070568	Vom2r3	protein_coding	vomeronasal 2 receptor, 3 [Source:RGD Symbol;Acc:1565892]		ENSRNOT00000096177:c.1460A>C	ENSRNOP00000084716:p.Gln487Pro
1	84908	G	T	21	40	52.5		ENSRNOG00000070568	Vom2r3	protein_coding	vomeronasal 2 receptor, 3 [Source:RGD Symbol;Acc:1565892]		ENSRNOT00000096177:c.1672G>T	ENSRNOP00000084716:p.Asp558Tyr
1	84935	G	A	14	49	28.5714		ENSRNOG00000070568	Vom2r3	protein_coding	vomeronasal 2 receptor, 3 [Source:RGD Symbol;Acc:1565892]		ENSRNOT00000096177:c.1699G>A	ENSRNOP00000084716:p.Glu567Lys
1	84995	G	T	20	69	28.9855		ENSRNOG00000070568	Vom2r3	protein_coding	vomeronasal 2 receptor, 3 [Source:RGD Symbol;Acc:1565892]		ENSRNOT00000096177:c.1759G>T	ENSRNOP00000084716:p.Gly587Cys
1	85001	A	C	27	69	39.1304		ENSRNOG00000070568	Vom2r3	protein_coding	vomeronasal 2 receptor, 3 [Source:RGD Symbol;Acc:1565892]		ENSRNOT00000096177:c.1765A>C	ENSRNOP00000084716:p.Met589Leu
1	85365	C	G	34	51	66.6667		ENSRNOG00000070568	Vom2r3	protein_coding	vomeronasal 2 receptor, 3 [Source:RGD Symbol;Acc:1565892]		ENSRNOT00000096177:c.2129C>G	ENSRNOP00000084716:p.Ala710Gly
1	85408	A	G	5	24	20.8333		ENSRNOG00000070568	Vom2r3	protein_coding	vomeronasal 2 receptor, 3 [Source:RGD Symbol;Acc:1565892]		ENSRNOT00000096177:c.2172A>G	ENSRNOP00000084716:p.Ile724Met
1	85706	T	G	20	20	100		ENSRNOG00000070568	Vom2r3	protein_coding	vomeronasal 2 receptor, 3 [Source:RGD Symbol;Acc:1565892]		ENSRNOT00000096177:c.2470T>G	ENSRNOP00000084716:p.Phe824Val
1	236226	A	T	13	49	26.5306	105534583	ENSRNOG00000070568, ENSRNOG00000069644	Vom2r3, Vom2r4	protein_coding	vomeronasal 2 receptor, 3 [Source:RGD Symbol;Acc:1565892], vomeronasal 2 receptor, 4 [Source:RGD Symbol;Acc:1564110]		ENSRNOT00000044669:c.817T>A; ENSRNOT00000096177:c.*5929-121724A>T; ENSRNOT00000099894:c.1402T>A; ENSRNOT00000113739:c.1402T>A	ENSRNOP00000043136:p.Tyr273Asn; ENSRNOP00000081115:p.Tyr468Asn; ENSRNOP00000090453:p.Tyr468Asn
1	237445	A	G	12	27	44.4444		ENSRNOG00000070568, ENSRNOG00000069644	Vom2r3, Vom2r4	protein_coding	vomeronasal 2 receptor, 3 [Source:RGD Symbol;Acc:1565892], vomeronasal 2 receptor, 4 [Source:RGD Symbol;Acc:1564110]		ENSRNOT00000044669:c.554T>C; ENSRNOT00000096177:c.*5929-120505A>G; ENSRNOT00000099894:c.1139T>C; ENSRNOT00000113739:c.1139T>C	ENSRNOP00000043136:p.Val185Ala; ENSRNOP00000081115:p.Val380Ala; ENSRNOP00000090453:p.Val380Ala
1	238004	A	G	6	29	20.6897		ENSRNOG00000070568, ENSRNOG00000069644	Vom2r3, Vom2r4	protein_coding	vomeronasal 2 receptor, 3 [Source:RGD Symbol;Acc:1565892], vomeronasal 2 receptor, 4 [Source:RGD Symbol;Acc:1564110]		ENSRNOT00000044669:c.361-366T>C; ENSRNOT00000096177:c.*5929-119946A>G; ENSRNOT00000099894:c.580T>C; ENSRNOT00000113739:c.580T>C	ENSRNOP00000081115:p.Cys194Arg; ENSRNOP00000090453:p.Cys194Arg
1	238030	C	A	7	29	24.1379		ENSRNOG00000070568, ENSRNOG00000069644	Vom2r3, Vom2r4	protein_coding	vomeronasal 2 receptor, 3 [Source:RGD Symbol;Acc:1565892], vomeronasal 2 receptor, 4 [Source:RGD Symbol;Acc:1564110]		ENSRNOT00000044669:c.361-392G>T; ENSRNOT00000096177:c.*5929-119920C>A; ENSRNOT00000099894:c.554G>T; ENSRNOT00000113739:c.554G>T	ENSRNOP00000081115:p.Arg185Ile; ENSRNOP00000090453:p.Arg185Ile
1	238760	G	A	24	44	54.5455	3318811270	ENSRNOG00000070568, ENSRNOG00000069644	Vom2r3, Vom2r4	protein_coding	vomeronasal 2 receptor, 3 [Source:RGD Symbol;Acc:1565892], vomeronasal 2 receptor, 4 [Source:RGD Symbol;Acc:1564110]		ENSRNOT00000044669:c.361-1122C>T; ENSRNOT00000096177:c.*5929-119190G>A; ENSRNOT00000099894:c.211C>T; ENSRNOT00000113739:c.211C>T	ENSRNOP00000081115:p.Pro71Ser; ENSRNOP00000090453:p.Pro71Ser
1	241345	G	T	25	59	42.3729	64036525	ENSRNOG00000070568, ENSRNOG00000069644	Vom2r3, Vom2r4	protein_coding	vomeronasal 2 receptor, 3 [Source:RGD Symbol;Acc:1565892], vomeronasal 2 receptor, 4 [Source:RGD Symbol;Acc:1564110]		ENSRNOT00000044669:c.361-3707C>A; ENSRNOT00000096177:c.*5929-116605G>T; ENSRNOT00000099894:c.188C>A; ENSRNOT00000113739:c.188C>A	ENSRNOP00000081115:p.Thr63Asn; ENSRNOP00000090453:p.Thr63Asn
1	284875	G	T	9	26	34.6154		ENSRNOG00000070568, ENSRNOG00000070257	Vom2r3, LOC102556157	protein_coding	vomeronasal 2 receptor, 3 [Source:RGD Symbol;Acc:1565892], zinc finger protein 91-like [Source:RGD Symbol;Acc:7626961]		ENSRNOT00000096177:c.*5929-73075G>T; ENSRNOT00000103491:c.1178C>A	ENSRNOP00000093479:p.Ala393Asp
1	284957	A	C	9	18	50		ENSRNOG00000070568, ENSRNOG00000070257	Vom2r3, LOC102556157	protein_coding	vomeronasal 2 receptor, 3 [Source:RGD Symbol;Acc:1565892], zinc finger protein 91-like [Source:RGD Symbol;Acc:7626961]		ENSRNOT00000096177:c.*5929-72993A>C; ENSRNOT00000103491:c.1096T>G	ENSRNOP00000093479:p.Phe366Val
1	284988	A	C	5	10	50		ENSRNOG00000070568, ENSRNOG00000070257	Vom2r3, LOC102556157	protein_coding	vomeronasal 2 receptor, 3 [Source:RGD Symbol;Acc:1565892], zinc finger protein 91-like [Source:RGD Symbol;Acc:7626961]		ENSRNOT00000096177:c.*5929-72962A>C; ENSRNOT00000103491:c.1065T>G	ENSRNOP00000093479:p.Asn355Lys
1	347096	A	G	10	36	27.7778		ENSRNOG00000070568, ENSRNOG00000066280	Vom2r3, Vmn2r116l-ps25	protein_coding	vomeronasal 2 receptor, 3 [Source:RGD Symbol;Acc:1565892], vomeronasal 2, receptor 116 like, pseudogene 25 [Source:RGD Symbol;Acc:6489646]		ENSRNOT00000096177:c.*5929-10854A>G; ENSRNOT00000099343:c.97A>G	ENSRNOP00000085132:p.Lys33Glu
1	347101	G	A	10	37	27.027		ENSRNOG00000070568, ENSRNOG00000066280	Vom2r3, Vmn2r116l-ps25	protein_coding	vomeronasal 2 receptor, 3 [Source:RGD Symbol;Acc:1565892], vomeronasal 2, receptor 116 like, pseudogene 25 [Source:RGD Symbol;Acc:6489646]		ENSRNOT00000096177:c.*5929-10849G>A; ENSRNOT00000099343:c.102G>A	ENSRNOP00000085132:p.Met34Ile
1	347309	A	C	15	47	31.9149		ENSRNOG00000070568, ENSRNOG00000066280	Vom2r3, Vmn2r116l-ps25	protein_coding	vomeronasal 2 receptor, 3 [Source:RGD Symbol;Acc:1565892], vomeronasal 2, receptor 116 like, pseudogene 25 [Source:RGD Symbol;Acc:6489646]		ENSRNOT00000096177:c.*5929-10641A>C; ENSRNOT00000099343:c.310A>C	ENSRNOP00000085132:p.Lys104Gln
1	347380	C	G	18	36	50		ENSRNOG00000070568, ENSRNOG00000066280	Vom2r3, Vmn2r116l-ps25	protein_coding	vomeronasal 2 receptor, 3 [Source:RGD Symbol;Acc:1565892], vomeronasal 2, receptor 116 like, pseudogene 25 [Source:RGD Symbol;Acc:6489646]		ENSRNOT00000096177:c.*5929-10570C>G; ENSRNOT00000099343:c.381C>G	ENSRNOP00000085132:p.His127Gln
1	347430	T	C	17	35	48.5714		ENSRNOG00000070568, ENSRNOG00000066280	Vom2r3, Vmn2r116l-ps25	protein_coding	vomeronasal 2 receptor, 3 [Source:RGD Symbol;Acc:1565892], vomeronasal 2, receptor 116 like, pseudogene 25 [Source:RGD Symbol;Acc:6489646]		ENSRNOT00000096177:c.*5929-10520T>C; ENSRNOT00000099343:c.431T>C	ENSRNOP00000085132:p.Ile144Thr
1	351701	C	T	20	38	52.6316		ENSRNOG00000070568, ENSRNOG00000066280	Vom2r3, Vmn2r116l-ps25	protein_coding	vomeronasal 2 receptor, 3 [Source:RGD Symbol;Acc:1565892], vomeronasal 2, receptor 116 like, pseudogene 25 [Source:RGD Symbol;Acc:6489646]		ENSRNOT00000096177:c.*5929-6249C>T; ENSRNOT00000099343:c.1496C>T	ENSRNOP00000085132:p.Thr499Ile
1	470620	A	G	17	17	100		ENSRNOG00000065285	LOC102548633	protein_coding	zinc finger protein 729-like [Source:RGD Symbol;Acc:7713719]		ENSRNOT00000117015:c.188A>G	ENSRNOP00000090915:p.Glu63Gly
1	472565	G	C	28	53	52.8302	3318812555	ENSRNOG00000065285	LOC102548633	protein_coding	zinc finger protein 729-like [Source:RGD Symbol;Acc:7713719]		ENSRNOT00000117015:c.1003G>C	ENSRNOP00000090915:p.Val335Leu
1	473544	G	C	18	35	51.4286		ENSRNOG00000065285	LOC102548633	protein_coding	zinc finger protein 729-like [Source:RGD Symbol;Acc:7713719]		ENSRNOT00000117015:c.1982G>C	ENSRNOP00000090915:p.Arg661Pro
1	473666	G	A	15	39	38.4615		ENSRNOG00000065285	LOC102548633	protein_coding	zinc finger protein 729-like [Source:RGD Symbol;Acc:7713719]		ENSRNOT00000117015:c.2104G>A	ENSRNOP00000090915:p.Asp702Asn
1	564816	C	A	15	46	32.6087		ENSRNOG00000066299	LOC103690914	protein_coding	zinc finger protein 431-like [Source:RGD Symbol;Acc:9213653]		ENSRNOT00000117340:c.184C>A	ENSRNOP00000090202:p.His62Asn
1	611205	A	G	3	21	14.2857		ENSRNOG00000069636	Zfp748-ps3	protein_coding	zinc finger protein 748, pseudogene 3 [Source:RGD Symbol;Acc:40952346]		ENSRNOT00000106239:c.895T>C	ENSRNOP00000079178:p.Trp299Arg
1	611288	C	T	8	18	44.4444		ENSRNOG00000069636	Zfp748-ps3	protein_coding	zinc finger protein 748, pseudogene 3 [Source:RGD Symbol;Acc:40952346]		ENSRNOT00000106239:c.812G>A	ENSRNOP00000079178:p.Arg271Gln
1	611352	A	C	8	17	47.0588		ENSRNOG00000069636	Zfp748-ps3	protein_coding	zinc finger protein 748, pseudogene 3 [Source:RGD Symbol;Acc:40952346]		ENSRNOT00000106239:c.748T>G	ENSRNOP00000079178:p.Ser250Ala
1	611399	C	G	10	22	45.4545		ENSRNOG00000069636	Zfp748-ps3	protein_coding	zinc finger protein 748, pseudogene 3 [Source:RGD Symbol;Acc:40952346]		ENSRNOT00000106239:c.701G>C	ENSRNOP00000079178:p.Ser234Thr
1	651409	C	A	4	15	26.6667		ENSRNOG00000070917	LOC102556098	protein_coding	zinc finger protein 729-like [Source:RGD Symbol;Acc:7732163]		ENSRNOT00000099419:c.1322G>T; ENSRNOT00000110441:c.1289G>T	ENSRNOP00000077421:p.Gly441Val; ENSRNOP00000092602:p.Gly430Val
1	651521	T	C	2	14	14.2857		ENSRNOG00000070917	LOC102556098	protein_coding	zinc finger protein 729-like [Source:RGD Symbol;Acc:7732163]		ENSRNOT00000099419:c.1210A>G; ENSRNOT00000110441:c.1177A>G	ENSRNOP00000077421:p.Thr404Ala; ENSRNOP00000092602:p.Thr393Ala
1	651956	C	A	19	19	100		ENSRNOG00000070917	LOC102556098	protein_coding	zinc finger protein 729-like [Source:RGD Symbol;Acc:7732163]		ENSRNOT00000099419:c.775G>T; ENSRNOT00000110441:c.742G>T	ENSRNOP00000077421:p.Gly259Cys; ENSRNOP00000092602:p.Gly248Cys
1	785829	G	A	14	66	21.2121		ENSRNOG00000067992	Vom2r1	protein_coding	vomeronasal 2 receptor, 1 [Source:RGD Symbol;Acc:1596944]		ENSRNOT00000072186:c.2470G>A; ENSRNOT00000103141:c.1885G>A	ENSRNOP00000083829:p.Val824Ile; ENSRNOP00000085429:p.Val629Ile
1	785853	G	C	17	72	23.6111		ENSRNOG00000067992	Vom2r1	protein_coding	vomeronasal 2 receptor, 1 [Source:RGD Symbol;Acc:1596944]		ENSRNOT00000072186:c.2494G>C; ENSRNOT00000103141:c.1909G>C	ENSRNOP00000083829:p.Val832Leu; ENSRNOP00000085429:p.Val637Leu
1	827747	C	A	7	49	14.2857		ENSRNOG00000063169	LOC102548076	protein_coding	zinc finger protein 120-like [Source:RGD Symbol;Acc:7716527]		ENSRNOT00000118768:c.1771G>T	ENSRNOP00000096471:p.Asp591Tyr
1	996827	G	A	20	56	35.7143		ENSRNOG00000062307	Vmn2r116l-ps24	protein_coding	vomeronasal 2, receptor 116 like, pseudogene 24 [Source:RGD Symbol;Acc:6500225]		ENSRNOT00000093436:c.1515+2666C>T; ENSRNOT00000096391:c.1208C>T; ENSRNOT00000111903:c.1799C>T	ENSRNOP00000079677:p.Thr403Ile; ENSRNOP00000093781:p.Thr600Ile
1	998193	C	T	18	74	24.3243		ENSRNOG00000062307	Vmn2r116l-ps24	protein_coding	vomeronasal 2, receptor 116 like, pseudogene 24 [Source:RGD Symbol;Acc:6500225]		ENSRNOT00000093436:c.1515+1300G>A; ENSRNOT00000096391:c.1058-1216G>A; ENSRNOT00000111903:c.1591G>A	ENSRNOP00000093781:p.Asp531Asn
1	998237	C	G	15	74	20.2703		ENSRNOG00000062307	Vmn2r116l-ps24	protein_coding	vomeronasal 2, receptor 116 like, pseudogene 24 [Source:RGD Symbol;Acc:6500225]		ENSRNOT00000093436:c.1515+1256G>C; ENSRNOT00000096391:c.1058-1260G>C; ENSRNOT00000111903:c.1547G>C	ENSRNOP00000093781:p.Arg516Thr
1	1000741	C	T	29	47	61.7021		ENSRNOG00000062307	Vmn2r116l-ps24	protein_coding	vomeronasal 2, receptor 116 like, pseudogene 24 [Source:RGD Symbol;Acc:6500225]		ENSRNOT00000093436:c.1270G>A; ENSRNOT00000096391:c.1058-3764G>A; ENSRNOT00000111903:c.1276G>A	ENSRNOP00000076240:p.Val424Ile; ENSRNOP00000093781:p.Val426Ile
1	1000764	G	T	34	53	64.1509		ENSRNOG00000062307	Vmn2r116l-ps24	protein_coding	vomeronasal 2, receptor 116 like, pseudogene 24 [Source:RGD Symbol;Acc:6500225]		ENSRNOT00000093436:c.1247C>A; ENSRNOT00000096391:c.1058-3787C>A; ENSRNOT00000111903:c.1253C>A	ENSRNOP00000076240:p.Pro416Gln; ENSRNOP00000093781:p.Pro418Gln
1	1000773	G	A	18	51	35.2941		ENSRNOG00000062307	Vmn2r116l-ps24	protein_coding	vomeronasal 2, receptor 116 like, pseudogene 24 [Source:RGD Symbol;Acc:6500225]		ENSRNOT00000093436:c.1238C>T; ENSRNOT00000096391:c.1058-3796C>T; ENSRNOT00000111903:c.1244C>T	ENSRNOP00000076240:p.Thr413Ile; ENSRNOP00000093781:p.Thr415Ile
1	1000795	G	A	17	52	32.6923		ENSRNOG00000062307	Vmn2r116l-ps24	protein_coding	vomeronasal 2, receptor 116 like, pseudogene 24 [Source:RGD Symbol;Acc:6500225]		ENSRNOT00000093436:c.1216C>T; ENSRNOT00000096391:c.1058-3818C>T; ENSRNOT00000111903:c.1222C>T	ENSRNOP00000076240:p.His406Tyr; ENSRNOP00000093781:p.His408Tyr
1	1002084	T	A	12	52	23.0769		ENSRNOG00000062307	Vmn2r116l-ps24	protein_coding	vomeronasal 2, receptor 116 like, pseudogene 24 [Source:RGD Symbol;Acc:6500225]		ENSRNOT00000093436:c.336A>T; ENSRNOT00000096391:c.1058-5107A>T; ENSRNOT00000111903:c.342A>T	ENSRNOP00000076240:p.Arg112Ser; ENSRNOP00000093781:p.Arg114Ser
1	1002087	C	A	11	54	20.3704		ENSRNOG00000062307	Vmn2r116l-ps24	protein_coding	vomeronasal 2, receptor 116 like, pseudogene 24 [Source:RGD Symbol;Acc:6500225]		ENSRNOT00000093436:c.333G>T; ENSRNOT00000096391:c.1058-5110G>T; ENSRNOT00000111903:c.339G>T	ENSRNOP00000076240:p.Met111Ile; ENSRNOP00000093781:p.Met113Ile
1	1004832	T	A	52	70	74.2857		ENSRNOG00000062307	Vmn2r116l-ps24	protein_coding	vomeronasal 2, receptor 116 like, pseudogene 24 [Source:RGD Symbol;Acc:6500225]		ENSRNOT00000093436:c.143A>T; ENSRNOT00000096391:c.1058-7855A>T; ENSRNOT00000111903:c.143A>T	ENSRNOP00000076240:p.Gln48Leu; ENSRNOP00000093781:p.Gln48Leu
1	1004916	C	A	40	62	64.5161		ENSRNOG00000062307	Vmn2r116l-ps24	protein_coding	vomeronasal 2, receptor 116 like, pseudogene 24 [Source:RGD Symbol;Acc:6500225]		ENSRNOT00000093436:c.59G>T; ENSRNOT00000096391:c.1058-7939G>T; ENSRNOT00000111903:c.59G>T	ENSRNOP00000076240:p.Cys20Phe; ENSRNOP00000093781:p.Cys20Phe
1	1004938	T	A	35	56	62.5		ENSRNOG00000062307	Vmn2r116l-ps24	protein_coding	vomeronasal 2, receptor 116 like, pseudogene 24 [Source:RGD Symbol;Acc:6500225]		ENSRNOT00000093436:c.37A>T; ENSRNOT00000096391:c.1058-7961A>T; ENSRNOT00000111903:c.37A>T	ENSRNOP00000076240:p.Thr13Ser; ENSRNOP00000093781:p.Thr13Ser
1	1004967	G	T	34	49	69.3878		ENSRNOG00000062307	Vmn2r116l-ps24	protein_coding	vomeronasal 2, receptor 116 like, pseudogene 24 [Source:RGD Symbol;Acc:6500225]		ENSRNOT00000093436:c.8C>A; ENSRNOT00000096391:c.1058-7990C>A; ENSRNOT00000111903:c.8C>A	ENSRNOP00000076240:p.Thr3Lys; ENSRNOP00000093781:p.Thr3Lys
1	1070985	G	A	18	39	46.1538		ENSRNOG00000062307	Vmn2r116l-ps24	protein_coding	vomeronasal 2, receptor 116 like, pseudogene 24 [Source:RGD Symbol;Acc:6500225]		ENSRNOT00000096391:c.965C>T	ENSRNOP00000079677:p.Thr322Ile
1	1335940	C	G	10	10	100		ENSRNOG00000069337	gene:ENSRNOG00000069337	protein_coding			ENSRNOT00000110291:c.321G>C	ENSRNOP00000095696:p.Glu107Asp
1	1335950	C	A	12	12	100		ENSRNOG00000069337	gene:ENSRNOG00000069337	protein_coding			ENSRNOT00000110291:c.311G>T	ENSRNOP00000095696:p.Trp104Leu
1	1335953	C	A	12	12	100		ENSRNOG00000069337	gene:ENSRNOG00000069337	protein_coding			ENSRNOT00000110291:c.308G>T	ENSRNOP00000095696:p.Arg103Leu
1	1402442	A	C	18	18	100		ENSRNOG00000063217	Rrlt	protein_coding	similar to retinoic acid early transcript 1L [Source:RGD Symbol;Acc:1583663]		ENSRNOT00000101208:c.215T>G; ENSRNOT00000111264:c.-1422T>G	ENSRNOP00000095629:p.Met72Arg
1	2003789	A	G	18	18	100		ENSRNOG00000066542	gene:ENSRNOG00000066542	protein_coding			ENSRNOT00000118938:c.808T>C; ENSRNOT00000119915:c.580T>C	ENSRNOP00000093743:p.Tyr194His; ENSRNOP00000095359:p.Tyr270His
1	2003791	G	T	15	15	100		ENSRNOG00000066542	gene:ENSRNOG00000066542	protein_coding			ENSRNOT00000118938:c.806C>A; ENSRNOT00000119915:c.578C>A	ENSRNOP00000093743:p.Pro193Gln; ENSRNOP00000095359:p.Pro269Gln
1	2004023	G	A	11	11	100	106154223	ENSRNOG00000066542	gene:ENSRNOG00000066542	protein_coding			ENSRNOT00000118938:c.574C>T; ENSRNOT00000119915:c.346C>T	ENSRNOP00000093743:p.Arg116Trp; ENSRNOP00000095359:p.Arg192Trp
1	2004490	T	C	19	19	100		ENSRNOG00000066542	gene:ENSRNOG00000066542	protein_coding			ENSRNOT00000118938:c.368A>G; ENSRNOT00000119915:c.140A>G	ENSRNOP00000093743:p.Glu47Gly; ENSRNOP00000095359:p.Glu123Gly
1	2786869	T	A	26	26	100	107360989	ENSRNOG00000016381	Ust	protein_coding	uronyl-2-sulfotransferase [Source:RGD Symbol;Acc:1304743]		ENSRNOT00000022003:c.399A>T	ENSRNOP00000022003:p.Lys133Asn
1	3127314	T	C	28	28	100	107546371	ENSRNOG00000013160	Sash1	protein_coding	SAM and SH3 domain containing 1 [Source:RGD Symbol;Acc:1566017]		ENSRNOT00000017688:c.2320A>G; ENSRNOT00000095438:c.2191A>G; ENSRNOT00000098748:c.2668A>G; ENSRNOT00000102278:c.2797A>G; ENSRNOT00000106330:c.2773A>G; ENSRNOT00000107987:c.2764A>G; ENSRNOT00000112617:c.2899A>G	ENSRNOP00000017688:p.Thr774Ala; ENSRNOP00000076776:p.Thr731Ala; ENSRNOP00000078551:p.Thr922Ala; ENSRNOP00000080399:p.Thr933Ala; ENSRNOP00000083465:p.Thr925Ala; ENSRNOP00000096222:p.Thr967Ala; ENSRNOP00000097966:p.Thr890Ala
1	4090245	G	T	2	12	16.6667		ENSRNOG00000023549	Samd5	protein_coding	sterile alpha motif domain containing 5 [Source:RGD Symbol;Acc:1311012]		ENSRNOT00000034744:c.377C>A; ENSRNOT00000098127:c.377C>A	ENSRNOP00000058700:p.Pro126His; ENSRNOP00000089535:p.Pro126His
1	4090378	A	G	20	20	100	104927191	ENSRNOG00000023549	Samd5	protein_coding	sterile alpha motif domain containing 5 [Source:RGD Symbol;Acc:1311012]		ENSRNOT00000034744:c.244T>C; ENSRNOT00000098127:c.244T>C	ENSRNOP00000058700:p.Ser82Pro; ENSRNOP00000089535:p.Ser82Pro
1	5536949	A	C	18	18	100	198441798	ENSRNOG00000014450	Shprh	protein_coding	SNF2 histone linker PHD RING helicase [Source:RGD Symbol;Acc:1310342]		ENSRNOT00000019893:c.847A>C; ENSRNOT00000088292:c.847A>C; ENSRNOT00000111484:c.745+2086A>C	ENSRNOP00000019893:p.Lys283Gln; ENSRNOP00000071936:p.Lys283Gln
1	5568402	G	A	12	12	100	106791714	ENSRNOG00000014450	Shprh	protein_coding	SNF2 histone linker PHD RING helicase [Source:RGD Symbol;Acc:1310342]		ENSRNOT00000019893:c.4099G>A; ENSRNOT00000088292:c.4042G>A; ENSRNOT00000111484:c.3823G>A	ENSRNOP00000019893:p.Val1367Ile; ENSRNOP00000071936:p.Val1348Ile; ENSRNOP00000084462:p.Val1275Ile
1	5663579	A	T	14	14	100	198147213	ENSRNOG00000014852	Fbxo30	protein_coding	F-box protein 30 [Source:RGD Symbol;Acc:1359367]		ENSRNOT00000019918:c.648A>T	ENSRNOP00000019918:p.Gln216His
1	5663638	C	T	14	14	100	198829291	ENSRNOG00000014852	Fbxo30	protein_coding	F-box protein 30 [Source:RGD Symbol;Acc:1359367]		ENSRNOT00000019918:c.707C>T	ENSRNOP00000019918:p.Ala236Val
1	5663649	G	A	16	16	100		ENSRNOG00000014852	Fbxo30	protein_coding	F-box protein 30 [Source:RGD Symbol;Acc:1359367]		ENSRNOT00000019918:c.718G>A	ENSRNOP00000019918:p.Asp240Asn
1	6736387	A	G	22	22	100	105720033	ENSRNOG00000011058	Utrn	protein_coding	utrophin [Source:RGD Symbol;Acc:3947]		ENSRNOT00000016273:c.9877T>C; ENSRNOT00000086574:c.9892T>C; ENSRNOT00000110204:c.9838T>C; ENSRNOT00000110380:c.2488T>C; ENSRNOT00000110616:c.2581T>C; ENSRNOT00000112052:c.9850T>C	ENSRNOP00000016273:p.Tyr3293His; ENSRNOP00000069754:p.Tyr3298His; ENSRNOP00000080968:p.Tyr830His; ENSRNOP00000085259:p.Tyr3284His; ENSRNOP00000092740:p.Tyr861His; ENSRNOP00000093686:p.Tyr3280His
1	6990316	T	C	27	29	93.1034	106416768	ENSRNOG00000011058	Utrn	protein_coding	utrophin [Source:RGD Symbol;Acc:3947]		ENSRNOT00000016273:c.6884A>G; ENSRNOT00000086574:c.6899A>G; ENSRNOT00000110204:c.6884A>G; ENSRNOT00000112052:c.6857A>G	ENSRNOP00000016273:p.Glu2295Gly; ENSRNOP00000069754:p.Glu2300Gly; ENSRNOP00000085259:p.Glu2286Gly; ENSRNOP00000093686:p.Glu2295Gly
1	7000768	C	A	18	18	100	198584801	ENSRNOG00000011058	Utrn	protein_coding	utrophin [Source:RGD Symbol;Acc:3947]		ENSRNOT00000016273:c.6286G>T; ENSRNOT00000086574:c.6301G>T; ENSRNOT00000110204:c.6286G>T; ENSRNOT00000112052:c.6259G>T	ENSRNOP00000016273:p.Ala2096Ser; ENSRNOP00000069754:p.Ala2101Ser; ENSRNOP00000085259:p.Ala2087Ser; ENSRNOP00000093686:p.Ala2096Ser
1	7017016	T	C	17	17	100	198967827	ENSRNOG00000011058	Utrn	protein_coding	utrophin [Source:RGD Symbol;Acc:3947]		ENSRNOT00000016273:c.5200A>G; ENSRNOT00000086574:c.5215A>G; ENSRNOT00000110204:c.5200A>G; ENSRNOT00000112052:c.5173A>G	ENSRNOP00000016273:p.Ser1734Gly; ENSRNOP00000069754:p.Ser1739Gly; ENSRNOP00000085259:p.Ser1725Gly; ENSRNOP00000093686:p.Ser1734Gly
1	7019149	C	T	22	22	100	198681628	ENSRNOG00000011058	Utrn	protein_coding	utrophin [Source:RGD Symbol;Acc:3947]		ENSRNOT00000016273:c.4807G>A; ENSRNOT00000086574:c.4822G>A; ENSRNOT00000110204:c.4807G>A; ENSRNOT00000112052:c.4780G>A	ENSRNOP00000016273:p.Ala1603Thr; ENSRNOP00000069754:p.Ala1608Thr; ENSRNOP00000085259:p.Ala1594Thr; ENSRNOP00000093686:p.Ala1603Thr
1	7019169	C	T	25	25	100	198679198	ENSRNOG00000011058	Utrn	protein_coding	utrophin [Source:RGD Symbol;Acc:3947]		ENSRNOT00000016273:c.4787G>A; ENSRNOT00000086574:c.4802G>A; ENSRNOT00000110204:c.4787G>A; ENSRNOT00000112052:c.4760G>A	ENSRNOP00000016273:p.Arg1596Lys; ENSRNOP00000069754:p.Arg1601Lys; ENSRNOP00000085259:p.Arg1587Lys; ENSRNOP00000093686:p.Arg1596Lys
1	7024861	T	C	23	23	100	199223339	ENSRNOG00000011058	Utrn	protein_coding	utrophin [Source:RGD Symbol;Acc:3947]		ENSRNOT00000016273:c.4714A>G; ENSRNOT00000086574:c.4729A>G; ENSRNOT00000110204:c.4714A>G; ENSRNOT00000112052:c.4687A>G	ENSRNOP00000016273:p.Thr1572Ala; ENSRNOP00000069754:p.Thr1577Ala; ENSRNOP00000085259:p.Thr1563Ala; ENSRNOP00000093686:p.Thr1572Ala
1	7035812	A	C	29	29	100	197975794	ENSRNOG00000011058	Utrn	protein_coding	utrophin [Source:RGD Symbol;Acc:3947]		ENSRNOT00000016273:c.3739T>G; ENSRNOT00000086574:c.3754T>G; ENSRNOT00000110204:c.3739T>G; ENSRNOT00000112052:c.3712T>G	ENSRNOP00000016273:p.Ser1247Ala; ENSRNOP00000069754:p.Ser1252Ala; ENSRNOP00000085259:p.Ser1238Ala; ENSRNOP00000093686:p.Ser1247Ala
1	7083626	G	C	18	18	100	198840597	ENSRNOG00000011058	Utrn	protein_coding	utrophin [Source:RGD Symbol;Acc:3947]		ENSRNOT00000016273:c.1079C>G; ENSRNOT00000086574:c.1094C>G; ENSRNOT00000110204:c.1079C>G; ENSRNOT00000112052:c.1052C>G	ENSRNOP00000016273:p.Thr360Ser; ENSRNOP00000069754:p.Thr365Ser; ENSRNOP00000085259:p.Thr351Ser; ENSRNOP00000093686:p.Thr360Ser
1	7186413	A	C	31	31	100	105894128	ENSRNOG00000011058, ENSRNOG00000064437	Utrn, gene:ENSRNOG00000064437	protein_coding	utrophin [Source:RGD Symbol;Acc:3947]		ENSRNOT00000016273:c.79+29719T>G; ENSRNOT00000108003:c.186T>G; ENSRNOT00000110204:c.79+29719T>G	ENSRNOP00000091091:p.Ser62Arg
1	7270598	A	G	21	21	100	106479232	ENSRNOG00000066763	gene:ENSRNOG00000066763	protein_coding			ENSRNOT00000094043:c.73A>G	ENSRNOP00000092934:p.Asn25Asp
1	7270610	G	C	23	23	100	105160880	ENSRNOG00000066763	gene:ENSRNOG00000066763	protein_coding			ENSRNOT00000094043:c.85G>C	ENSRNOP00000092934:p.Glu29Gln
1	7295216	C	G	25	25	100	198294951	ENSRNOG00000014902	Stx11	protein_coding	syntaxin 11 [Source:RGD Symbol;Acc:1304744]		ENSRNOT00000019983:c.90G>C	ENSRNOP00000073255:p.Gln30His
1	7394036	T	C	22	22	100		ENSRNOG00000068605	gene:ENSRNOG00000068605	protein_coding			ENSRNOT00000114730:c.989T>C	ENSRNOP00000084729:p.Ile330Thr
1	7394212	A	G	22	22	100	105766592	ENSRNOG00000068605	gene:ENSRNOG00000068605	protein_coding			ENSRNOT00000114730:c.1165A>G	ENSRNOP00000084729:p.Ile389Val
1	7394720	A	G	12	12	100		ENSRNOG00000068605	gene:ENSRNOG00000068605	protein_coding			ENSRNOT00000114730:c.1673A>G	ENSRNOP00000084729:p.Asn558Ser
1	7394746	C	G	14	14	100		ENSRNOG00000068605	gene:ENSRNOG00000068605	protein_coding			ENSRNOT00000114730:c.1699C>G	ENSRNOP00000084729:p.Pro567Ala
1	7564279	C	G	32	32	100	106558371	ENSRNOG00000042705	Zc2hc1b	protein_coding	zinc finger, C2HC-type containing 1B [Source:RGD Symbol;Acc:2319701]	Possible splice site disruption	ENSRNOT00000020453:c.*1679G>C; ENSRNOT00000066725:c.28+747G>C; ENSRNOT00000081112:c.121G>C; ENSRNOT00000095261:c.*1679G>C; ENSRNOT00000106506:c.*1679G>C	ENSRNOP00000070528:p.Asp41His
1	7564290	T	C	27	27	100	106433289	ENSRNOG00000042705	Zc2hc1b	protein_coding	zinc finger, C2HC-type containing 1B [Source:RGD Symbol;Acc:2319701]		ENSRNOT00000020453:c.*1668A>G; ENSRNOT00000066725:c.28+736A>G; ENSRNOT00000081112:c.110A>G; ENSRNOT00000095261:c.*1668A>G; ENSRNOT00000106506:c.*1668A>G	ENSRNOP00000070528:p.Tyr37Cys
1	7569235	C	T	28	28	100	198369749	ENSRNOG00000015217	Ltv1	protein_coding	LTV1 ribosome biogenesis factor [Source:RGD Symbol;Acc:1311264]		ENSRNOT00000020453:c.581G>A; ENSRNOT00000066725:c.-4182G>A; ENSRNOT00000081112:c.-4836G>A; ENSRNOT00000095261:c.641G>A; ENSRNOT00000106506:c.572G>A	ENSRNOP00000020453:p.Gly194Asp; ENSRNOP00000083961:p.Gly191Asp; ENSRNOP00000090118:p.Gly214Asp
1	7891540	G	T	30	30	100	106601034	ENSRNOG00000015551	Fuca2	protein_coding	alpha-L-fucosidase 2 [Source:RGD Symbol;Acc:1303053]		ENSRNOT00000020946:c.91G>T	ENSRNOP00000020946:p.Ala31Ser
1	7900631	C	T	21	21	100	8152033	ENSRNOG00000015551	Fuca2	protein_coding	alpha-L-fucosidase 2 [Source:RGD Symbol;Acc:1303053]		ENSRNOT00000020946:c.1277C>T	ENSRNOP00000020946:p.Thr426Ile
1	7913394	G	A	34	34	100	107129809	ENSRNOG00000015660	Pex3	protein_coding	peroxisomal biogenesis factor 3 [Source:RGD Symbol;Acc:621636]		ENSRNOT00000021524:c.1052C>T; ENSRNOT00000114484:c.*2570C>T	ENSRNOP00000021524:p.Ala351Val
1	8090121	T	G	14	14	100	3318825005	ENSRNOG00000010753	Aig1	protein_coding	androgen-induced 1 [Source:RGD Symbol;Acc:1562920]	Possible splice site disruption	ENSRNOT00000046539:c.515+1292A>C; ENSRNOT00000096423:c.400-36581A>C; ENSRNOT00000100561:c.337-36581A>C; ENSRNOT00000111898:c.515+1292A>C; ENSRNOT00000114127:c.515+1292A>C; ENSRNOT00000118508:c.513A>C	ENSRNOP00000077720:p.Leu171Phe
1	8535020	T	C	21	21	100	8154995	ENSRNOG00000011015	Hivep2	protein_coding	HIVEP zinc finger 2 [Source:RGD Symbol;Acc:61988]		ENSRNOT00000015131:c.1148T>C	ENSRNOP00000015131:p.Leu383Pro
1	8535398	T	C	16	16	100	106729651	ENSRNOG00000011015	Hivep2	protein_coding	HIVEP zinc finger 2 [Source:RGD Symbol;Acc:61988]		ENSRNOT00000015131:c.1526T>C	ENSRNOP00000015131:p.Val509Ala
1	8535457	G	A	24	24	100	104921220	ENSRNOG00000011015	Hivep2	protein_coding	HIVEP zinc finger 2 [Source:RGD Symbol;Acc:61988]		ENSRNOT00000015131:c.1585G>A	ENSRNOP00000015131:p.Val529Ile
1	8535722	G	T	20	20	100	106560950	ENSRNOG00000011015	Hivep2	protein_coding	HIVEP zinc finger 2 [Source:RGD Symbol;Acc:61988]		ENSRNOT00000015131:c.1850G>T	ENSRNOP00000015131:p.Ser617Ile
1	8536126	C	T	21	21	100	8154993	ENSRNOG00000011015	Hivep2	protein_coding	HIVEP zinc finger 2 [Source:RGD Symbol;Acc:61988]		ENSRNOT00000015131:c.2254C>T	ENSRNOP00000015131:p.His752Tyr
1	8553818	A	C	21	21	100	8154989	ENSRNOG00000011015	Hivep2	protein_coding	HIVEP zinc finger 2 [Source:RGD Symbol;Acc:61988]		ENSRNOT00000015131:c.6790A>C	ENSRNOP00000015131:p.Lys2264Gln
1	8829753	C	T	23	23	100	198555607	ENSRNOG00000011411	Adgrg6	protein_coding	adhesion G protein-coupled receptor G6 [Source:RGD Symbol;Acc:1308551]		ENSRNOT00000030511:c.3164G>A; ENSRNOT00000099051:c.3164G>A; ENSRNOT00000108246:c.3080G>A; ENSRNOT00000109442:c.3164G>A	ENSRNOP00000029263:p.Arg1055Gln; ENSRNOP00000077463:p.Arg1055Gln; ENSRNOP00000094336:p.Arg1055Gln; ENSRNOP00000095596:p.Arg1027Gln
1	8874371	T	C	25	25	100	106177376	ENSRNOG00000011411	Adgrg6	protein_coding	adhesion G protein-coupled receptor G6 [Source:RGD Symbol;Acc:1308551]		ENSRNOT00000030511:c.796A>G; ENSRNOT00000099051:c.796A>G; ENSRNOT00000108246:c.796A>G; ENSRNOT00000109442:c.796A>G	ENSRNOP00000029263:p.Ile266Val; ENSRNOP00000077463:p.Ile266Val; ENSRNOP00000094336:p.Ile266Val; ENSRNOP00000095596:p.Ile266Val
1	8874438	C	G	19	19	100	107448087	ENSRNOG00000011411	Adgrg6	protein_coding	adhesion G protein-coupled receptor G6 [Source:RGD Symbol;Acc:1308551]		ENSRNOT00000030511:c.729G>C; ENSRNOT00000099051:c.729G>C; ENSRNOT00000108246:c.729G>C; ENSRNOT00000109442:c.729G>C	ENSRNOP00000029263:p.Glu243Asp; ENSRNOP00000077463:p.Glu243Asp; ENSRNOP00000094336:p.Glu243Asp; ENSRNOP00000095596:p.Glu243Asp
1	12447578	T	C	22	22	100		ENSRNOG00000060021	Txlnb	protein_coding	taxilin beta [Source:RGD Symbol;Acc:1307979]		ENSRNOT00000089066:c.1493T>C	ENSRNOP00000072363:p.Val498Ala
1	12791006	C	T	23	23	100		ENSRNOG00000055142	Ect2l	protein_coding	epithelial cell transforming 2 like [Source:RGD Symbol;Acc:9246970]		ENSRNOT00000079531:c.2062G>A; ENSRNOT00000106421:c.2338G>A; ENSRNOT00000111146:c.2260G>A	ENSRNOP00000069585:p.Asp688Asn; ENSRNOP00000076783:p.Asp780Asn; ENSRNOP00000096956:p.Asp754Asn
1	12807085	C	T	23	24	95.8333		ENSRNOG00000055142	Ect2l	protein_coding	epithelial cell transforming 2 like [Source:RGD Symbol;Acc:9246970]		ENSRNOT00000079531:c.1181G>A; ENSRNOT00000106421:c.1457G>A; ENSRNOT00000111146:c.1466G>A	ENSRNOP00000069585:p.Arg394His; ENSRNOP00000076783:p.Arg486His; ENSRNOP00000096956:p.Arg489His
1	12807238	G	A	38	38	100	3318834775	ENSRNOG00000055142	Ect2l	protein_coding	epithelial cell transforming 2 like [Source:RGD Symbol;Acc:9246970]		ENSRNOT00000079531:c.1070C>T; ENSRNOT00000106421:c.1346C>T; ENSRNOT00000111146:c.1346C>T	ENSRNOP00000069585:p.Pro357Leu; ENSRNOP00000076783:p.Pro449Leu; ENSRNOP00000096956:p.Pro449Leu
1	12811162	A	C	34	34	100		ENSRNOG00000055142	Ect2l	protein_coding	epithelial cell transforming 2 like [Source:RGD Symbol;Acc:9246970]		ENSRNOT00000079531:c.904T>G; ENSRNOT00000106421:c.1180T>G; ENSRNOT00000111146:c.1180T>G	ENSRNOP00000069585:p.Leu302Val; ENSRNOP00000076783:p.Leu394Val; ENSRNOP00000096956:p.Leu394Val
1	12813382	T	A	30	30	100		ENSRNOG00000055142	Ect2l	protein_coding	epithelial cell transforming 2 like [Source:RGD Symbol;Acc:9246970]		ENSRNOT00000079531:c.758A>T; ENSRNOT00000106421:c.1034A>T; ENSRNOT00000111146:c.1034A>T	ENSRNOP00000069585:p.Gln253Leu; ENSRNOP00000076783:p.Gln345Leu; ENSRNOP00000096956:p.Gln345Leu
1	12814514	A	G	27	27	100	198917967	ENSRNOG00000055142	Ect2l	protein_coding	epithelial cell transforming 2 like [Source:RGD Symbol;Acc:9246970]		ENSRNOT00000079531:c.554T>C; ENSRNOT00000106421:c.830T>C; ENSRNOT00000111146:c.830T>C	ENSRNOP00000069585:p.Leu185Pro; ENSRNOP00000076783:p.Leu277Pro; ENSRNOP00000096956:p.Leu277Pro
1	13123956	G	A	30	30	100	197302365	ENSRNOG00000060603	Nhsl1	protein_coding	NHS-like 1 [Source:RGD Symbol;Acc:1308124]		ENSRNOT00000079250:c.203-2809G>A; ENSRNOT00000098675:c.293-2809G>A; ENSRNOT00000102189:c.293-2809G>A; ENSRNOT00000115660:c.13G>A	ENSRNOP00000094113:p.Val5Ile
1	18938410	A	T	3	11	27.2727		ENSRNOG00000048904	AABR07004232.1	protein_coding			ENSRNOT00000075481:c.638A>T	ENSRNOP00000065021:p.Lys213Ile
1	19028744	C	T	30	30	100	198219902	ENSRNOG00000011720	L3mbtl3	protein_coding	L3MBTL histone methyl-lysine binding protein 3 [Source:RGD Symbol;Acc:1305474]		ENSRNOT00000061404:c.603+26C>T; ENSRNOT00000107555:c.681+26C>T; ENSRNOT00000118212:c.756+26C>T; ENSRNOT00000118227:c.707C>T	ENSRNOP00000090170:p.Pro236Leu
1	19028767	T	C	28	28	100	197742263	ENSRNOG00000011720	L3mbtl3	protein_coding	L3MBTL histone methyl-lysine binding protein 3 [Source:RGD Symbol;Acc:1305474]		ENSRNOT00000061404:c.603+49T>C; ENSRNOT00000107555:c.681+49T>C; ENSRNOT00000118212:c.756+49T>C; ENSRNOT00000118227:c.730T>C	ENSRNOP00000090170:p.Phe244Leu
1	19028785	G	A	23	23	100	198632970	ENSRNOG00000011720	L3mbtl3	protein_coding	L3MBTL histone methyl-lysine binding protein 3 [Source:RGD Symbol;Acc:1305474]		ENSRNOT00000061404:c.603+67G>A; ENSRNOT00000107555:c.681+67G>A; ENSRNOT00000118212:c.756+67G>A; ENSRNOT00000118227:c.748G>A	ENSRNOP00000090170:p.Val250Ile
1	19107823	G	T	11	11	100		ENSRNOG00000039955, ENSRNOG00000033517	Samd3, LOC100360791	protein_coding	sterile alpha motif domain containing 3 [Source:RGD Symbol;Acc:1587834], tumor protein, translationally-controlled 1 [Source:RGD Symbol;Acc:2321467]		ENSRNOT00000044222:c.341G>T; ENSRNOT00000061389:c.889-4776C>A; ENSRNOT00000106527:c.811-4776C>A	ENSRNOP00000093410:p.Cys114Phe
1	19107842	T	G	10	10	100		ENSRNOG00000039955, ENSRNOG00000033517	Samd3, LOC100360791	protein_coding	sterile alpha motif domain containing 3 [Source:RGD Symbol;Acc:1587834], tumor protein, translationally-controlled 1 [Source:RGD Symbol;Acc:2321467]		ENSRNOT00000044222:c.360T>G; ENSRNOT00000061389:c.889-4795A>C; ENSRNOT00000106527:c.811-4795A>C	ENSRNOP00000093410:p.Asp120Glu
1	19107988	T	A	10	10	100		ENSRNOG00000039955, ENSRNOG00000033517	Samd3, LOC100360791	protein_coding	sterile alpha motif domain containing 3 [Source:RGD Symbol;Acc:1587834], tumor protein, translationally-controlled 1 [Source:RGD Symbol;Acc:2321467]		ENSRNOT00000044222:c.506T>A; ENSRNOT00000061389:c.889-4941A>T; ENSRNOT00000106527:c.811-4941A>T	ENSRNOP00000093410:p.Met169Lys
1	19710937	A	G	23	23	100	3318841628	ENSRNOG00000067501	gene:ENSRNOG00000067501	protein_coding			ENSRNOT00000109335:c.157A>G	ENSRNOP00000094266:p.Ile53Val
1	20574235	C	A	21	21	100	3318849844	ENSRNOG00000013791	Enpp3	protein_coding	ectonucleotide pyrophosphatase/phosphodiesterase 3 [Source:RGD Symbol;Acc:708511]		ENSRNOT00000018695:c.293C>A	ENSRNOP00000018695:p.Thr98Lys
1	20574273	G	A	21	21	100	3318851063	ENSRNOG00000013791	Enpp3	protein_coding	ectonucleotide pyrophosphatase/phosphodiesterase 3 [Source:RGD Symbol;Acc:708511]		ENSRNOT00000018695:c.331G>A	ENSRNOP00000018695:p.Ala111Thr
1	20586068	A	G	16	16	100		ENSRNOG00000013791	Enpp3	protein_coding	ectonucleotide pyrophosphatase/phosphodiesterase 3 [Source:RGD Symbol;Acc:708511]		ENSRNOT00000018695:c.596A>G	ENSRNOP00000018695:p.Gln199Arg
1	20618229	G	A	23	23	100	3318849272	ENSRNOG00000013791	Enpp3	protein_coding	ectonucleotide pyrophosphatase/phosphodiesterase 3 [Source:RGD Symbol;Acc:708511]		ENSRNOT00000018695:c.1787G>A	ENSRNOP00000018695:p.Ser596Asn
1	20618231	G	A	22	22	100	3318848986	ENSRNOG00000013791	Enpp3	protein_coding	ectonucleotide pyrophosphatase/phosphodiesterase 3 [Source:RGD Symbol;Acc:708511]		ENSRNOT00000018695:c.1789G>A	ENSRNOP00000018695:p.Gly597Arg
1	20747484	G	A	25	26	96.1538	3318852462	ENSRNOG00000013994	Enpp1	protein_coding	ectonucleotide pyrophosphatase/phosphodiesterase 1 [Source:RGD Symbol;Acc:628825]		ENSRNOT00000019519:c.1388G>A	ENSRNOP00000019519:p.Arg463Gln
1	20750706	G	A	14	14	100	3318849765	ENSRNOG00000013994	Enpp1	protein_coding	ectonucleotide pyrophosphatase/phosphodiesterase 1 [Source:RGD Symbol;Acc:628825]		ENSRNOT00000019519:c.1816G>A	ENSRNOP00000019519:p.Gly606Ser
1	20753289	A	C	20	20	100	3318850705	ENSRNOG00000013994	Enpp1	protein_coding	ectonucleotide pyrophosphatase/phosphodiesterase 1 [Source:RGD Symbol;Acc:628825]		ENSRNOT00000019519:c.1918A>C	ENSRNOP00000019519:p.Asn640His
1	20758967	A	T	28	28	100	3318848118	ENSRNOG00000013994	Enpp1	protein_coding	ectonucleotide pyrophosphatase/phosphodiesterase 1 [Source:RGD Symbol;Acc:628825]		ENSRNOT00000019519:c.2417A>T	ENSRNOP00000019519:p.Asn806Ile
1	20762345	A	G	20	20	100	3318852433	ENSRNOG00000013994	Enpp1	protein_coding	ectonucleotide pyrophosphatase/phosphodiesterase 1 [Source:RGD Symbol;Acc:628825]		ENSRNOT00000019519:c.2561A>G	ENSRNOP00000019519:p.Gln854Arg
1	20804902	C	T	14	14	100	3318849970	ENSRNOG00000015036	Ccn2	protein_coding	cellular communication network factor 2 [Source:RGD Symbol;Acc:621392]		ENSRNOT00000020528:c.490G>A	ENSRNOP00000020528:p.Ala164Thr
1	21129157	C	T	30	30	100	199043176	ENSRNOG00000015321	Moxd1	protein_coding	monooxygenase, DBH-like 1 [Source:RGD Symbol;Acc:1310033]		ENSRNOT00000061234:c.533G>A	ENSRNOP00000057945:p.Ser178Asn
1	21402326	G	A	26	26	100		ENSRNOG00000064447	Taar7e	protein_coding	trace-amine-associated receptor 7e [Source:RGD Symbol;Acc:631394]		ENSRNOT00000046379:c.467C>T	ENSRNOP00000045314:p.Pro156Leu
1	21402390	G	T	30	30	100		ENSRNOG00000064447	Taar7e	protein_coding	trace-amine-associated receptor 7e [Source:RGD Symbol;Acc:631394]		ENSRNOT00000046379:c.403C>A	ENSRNOP00000045314:p.Leu135Ile
1	21402395	C	G	31	31	100		ENSRNOG00000064447	Taar7e	protein_coding	trace-amine-associated receptor 7e [Source:RGD Symbol;Acc:631394]		ENSRNOT00000046379:c.398G>C	ENSRNOP00000045314:p.Cys133Ser
1	21402722	G	A	22	22	100	8160585	ENSRNOG00000064447	Taar7e	protein_coding	trace-amine-associated receptor 7e [Source:RGD Symbol;Acc:631394]		ENSRNOT00000046379:c.71C>T	ENSRNOP00000045314:p.Ser24Leu
1	21410029	T	A	18	18	100		ENSRNOG00000068797	Taar7d	protein_coding	trace-amine-associated receptor 7d [Source:RGD Symbol;Acc:631395]		ENSRNOT00000051416:c.373A>T	ENSRNOP00000049417:p.Ser125Cys
1	21410120	C	G	11	11	100		ENSRNOG00000068797	Taar7d	protein_coding	trace-amine-associated receptor 7d [Source:RGD Symbol;Acc:631395]		ENSRNOT00000051416:c.282G>C	ENSRNOP00000049417:p.Leu94Phe
1	21430159	C	G	12	12	100		ENSRNOG00000071165	Taar7c	protein_coding	trace amine-associated receptor 7C [Source:RGD Symbol;Acc:1359258]		ENSRNOT00000050763:c.282G>C	ENSRNOP00000041914:p.Leu94Phe
1	21501042	C	T	2	12	16.6667		ENSRNOG00000063281, ENSRNOG00000025951	gene:ENSRNOG00000063281, Taar2	protein_coding	trace amine associated receptor 2 [Source:RGD Symbol;Acc:1311240]		ENSRNOT00000035424:c.268G>A; ENSRNOT00000118520:c.-224-323C>T	ENSRNOP00000030671:p.Val90Ile
1	21501158	A	G	24	24	100	3318849179	ENSRNOG00000063281, ENSRNOG00000025951	gene:ENSRNOG00000063281, Taar2	protein_coding	trace amine associated receptor 2 [Source:RGD Symbol;Acc:1311240]		ENSRNOT00000035424:c.152T>C; ENSRNOT00000118520:c.-224-207A>G	ENSRNOP00000030671:p.Val51Ala
1	21501632	T	C	3	19	15.7895		ENSRNOG00000063281, ENSRNOG00000025951	gene:ENSRNOG00000063281, Taar2	protein_coding	trace amine associated receptor 2 [Source:RGD Symbol;Acc:1311240]		ENSRNOT00000035424:c.25-347A>G; ENSRNOT00000118520:c.44T>C	ENSRNOP00000096601:p.Met15Thr
1	21518232	T	A	28	28	100	3318853097	ENSRNOG00000016073	Taar1	protein_coding	trace-amine-associated receptor 1 [Source:RGD Symbol;Acc:621621]		ENSRNOT00000021510:c.509A>T; ENSRNOT00000097590:c.509A>T	ENSRNOP00000021510:p.Gln170Leu; ENSRNOP00000076392:p.Gln170Leu
1	21574946	A	G	17	17	100	198495102	ENSRNOG00000039865	Vnn3	protein_coding	vanin 3 [Source:RGD Symbol;Acc:1560609]		ENSRNOT00000021896:c.941T>C	ENSRNOP00000021897:p.Phe314Ser
1	21574997	T	C	22	22	100	198022003	ENSRNOG00000039865	Vnn3	protein_coding	vanin 3 [Source:RGD Symbol;Acc:1560609]		ENSRNOT00000021896:c.890A>G	ENSRNOP00000021897:p.Asn297Ser
1	21575019	A	G	27	27	100	197525488	ENSRNOG00000039865	Vnn3	protein_coding	vanin 3 [Source:RGD Symbol;Acc:1560609]		ENSRNOT00000021896:c.868T>C	ENSRNOP00000021897:p.Tyr290His
1	21583197	C	T	19	19	100	3318853662	ENSRNOG00000039865	Vnn3	protein_coding	vanin 3 [Source:RGD Symbol;Acc:1560609]	Possible splice site disruption	ENSRNOT00000021896:c.214G>A	ENSRNOP00000021897:p.Gly72Ser
1	21669294	C	T	12	12	100	199221953	ENSRNOG00000016371	Slc18b1	protein_coding	solute carrier family 18 member B1 [Source:RGD Symbol;Acc:1306962]		ENSRNOT00000021944:c.109G>A; ENSRNOT00000118149:c.109G>A	ENSRNOP00000021944:p.Val37Ile; ENSRNOP00000092228:p.Val37Ile
1	22838344	G	T	17	17	100	3318858163	ENSRNOG00000011161	Slc2a12	protein_coding	solute carrier family 2 member 12 [Source:RGD Symbol;Acc:1310175]		ENSRNOT00000015566:c.1193C>A; ENSRNOT00000116309:c.1172C>A	ENSRNOP00000015566:p.Thr398Lys; ENSRNOP00000087966:p.Thr391Lys
1	23638523	G	A	23	23	100	3318859066	ENSRNOG00000067483	gene:ENSRNOG00000067483	protein_coding			ENSRNOT00000110198:c.256G>A	ENSRNOP00000085185:p.Val86Ile
1	23761678	C	A	20	20	100	105266957	ENSRNOG00000012122	Clvs2	protein_coding	clavesin 2 [Source:RGD Symbol;Acc:1306801]		ENSRNOT00000016518:c.643C>A; ENSRNOT00000092830:c.564+83C>A	ENSRNOP00000016518:p.Leu215Ile
1	23798696	G	A	23	23	100	198701280	ENSRNOG00000012122, ENSRNOG00000063690	Clvs2, gene:ENSRNOG00000063690	protein_coding	clavesin 2 [Source:RGD Symbol;Acc:1306801]		ENSRNOT00000092830:c.565-21195G>A; ENSRNOT00000101703:c.626C>T	ENSRNOP00000094164:p.Ser209Phe
1	23798864	G	A	32	32	100	198919523	ENSRNOG00000012122, ENSRNOG00000063690	Clvs2, gene:ENSRNOG00000063690	protein_coding	clavesin 2 [Source:RGD Symbol;Acc:1306801]	Possible splice site disruption	ENSRNOT00000092830:c.565-21027G>A; ENSRNOT00000101703:c.458C>T	ENSRNOP00000094164:p.Pro153Leu
1	23799657	C	A	20	20	100	198614403	ENSRNOG00000012122, ENSRNOG00000063690	Clvs2, gene:ENSRNOG00000063690	protein_coding	clavesin 2 [Source:RGD Symbol;Acc:1306801]	Possible splice site disruption	ENSRNOT00000092830:c.565-20234C>A; ENSRNOT00000101703:c.43G>T	ENSRNOP00000094164:p.Val15Phe
1	24099787	T	G	31	31	100	198491323	ENSRNOG00000012609	Trdn	protein_coding	triadin [Source:RGD Symbol;Acc:619856]		ENSRNOT00000042072:c.1150A>C; ENSRNOT00000090388:c.1210A>C; ENSRNOT00000092757:c.1150A>C	ENSRNOP00000041570:p.Thr384Pro; ENSRNOP00000069016:p.Thr404Pro; ENSRNOP00000076056:p.Thr384Pro
1	28921592	C	A	2	13	15.3846		ENSRNOG00000028357	Lrrc14b	protein_coding	leucine rich repeat containing 14B [Source:RGD Symbol;Acc:1564978]		ENSRNOT00000034704:c.118C>A; ENSRNOT00000061041:c.-3177G>T	ENSRNOP00000032819:p.Leu40Met
1	29085861	A	G	17	17	100	197820695	ENSRNOG00000014721	Ahrr	protein_coding	aryl-hydrocarbon receptor repressor [Source:RGD Symbol;Acc:1559857]		ENSRNOT00000019806:c.1803A>G	ENSRNOP00000019806:p.Ile601Met
1	29140657	G	A	2	14	14.2857		ENSRNOG00000015159	Slc9a3	protein_coding	solute carrier family 9 member A3 [Source:RGD Symbol;Acc:3720]		ENSRNOT00000020711:c.355C>T; ENSRNOT00000094251:c.355C>T	ENSRNOP00000020711:p.Pro119Ser; ENSRNOP00000083053:p.Pro119Ser
1	29306058	G	T	15	15	100	197623958	ENSRNOG00000039743	Zdhhc11	protein_coding	zinc finger, DHHC-type containing 11 [Source:RGD Symbol;Acc:1564281]		ENSRNOT00000060971:c.906+71C>A; ENSRNOT00000117184:c.1046C>A	ENSRNOP00000094386:p.Pro349His
1	29357335	A	T	19	19	100	3318868668	ENSRNOG00000015810	Trip13	protein_coding	thyroid hormone receptor interactor 13 [Source:RGD Symbol;Acc:1308516]		ENSRNOT00000021000:c.-401T>A; ENSRNOT00000021532:c.85A>T; ENSRNOT00000081471:c.21A>T; ENSRNOT00000097920:c.-689T>A; ENSRNOT00000112286:c.85A>T	ENSRNOP00000021532:p.Ser29Cys; ENSRNOP00000076549:p.Ser29Cys
1	29616073	C	A	3	17	17.6471		ENSRNOG00000016253	Slc6a18	protein_coding	solute carrier family 6 member 18 [Source:RGD Symbol;Acc:69352]		ENSRNOT00000022346:c.908C>A; ENSRNOT00000089941:c.842+1592C>A; ENSRNOT00000096395:c.908C>A; ENSRNOT00000113926:c.908C>A	ENSRNOP00000022346:p.Ser303Tyr; ENSRNOP00000082226:p.Ser303Tyr; ENSRNOP00000088766:p.Ser303Tyr
1	36642706	T	G	18	47	38.2979		ENSRNOG00000070839	gene:ENSRNOG00000070839	protein_coding			ENSRNOT00000100686:c.314T>G	ENSRNOP00000084510:p.Ile105Ser
1	36642721	A	C	16	43	37.2093		ENSRNOG00000070839	gene:ENSRNOG00000070839	protein_coding			ENSRNOT00000100686:c.329A>C	ENSRNOP00000084510:p.Lys110Thr
1	36642774	C	G	5	33	15.1515		ENSRNOG00000070839	gene:ENSRNOG00000070839	protein_coding			ENSRNOT00000100686:c.382C>G	ENSRNOP00000084510:p.Arg128Gly
1	36800504	A	T	10	25	40		ENSRNOG00000068976	gene:ENSRNOG00000068976	protein_coding			ENSRNOT00000098724:c.77A>T	ENSRNOP00000086604:p.His26Leu
1	36800946	C	A	18	37	48.6486		ENSRNOG00000068976	gene:ENSRNOG00000068976	protein_coding			ENSRNOT00000098724:c.304C>A	ENSRNOP00000086604:p.Pro102Thr
1	36800965	C	G	21	42	50		ENSRNOG00000068976	gene:ENSRNOG00000068976	protein_coding			ENSRNOT00000098724:c.323C>G	ENSRNOP00000086604:p.Ala108Gly
1	38800108	C	T	16	45	35.5556		ENSRNOG00000070838	gene:ENSRNOG00000070838	protein_coding			ENSRNOT00000116375:c.296G>A	ENSRNOP00000095178:p.Arg99Gln
1	38800156	G	A	8	33	24.2424		ENSRNOG00000070838	gene:ENSRNOG00000070838	protein_coding			ENSRNOT00000116375:c.248C>T	ENSRNOP00000095178:p.Thr83Met
1	38800470	T	A	8	28	28.5714		ENSRNOG00000070838	gene:ENSRNOG00000070838	protein_coding			ENSRNOT00000116375:c.149A>T	ENSRNOP00000095178:p.Lys50Ile
1	38800549	G	A	10	32	31.25		ENSRNOG00000070838	gene:ENSRNOG00000070838	protein_coding			ENSRNOT00000116375:c.70C>T	ENSRNOP00000095178:p.Leu24Phe
1	41713459	T	C	16	16	100	198098469	ENSRNOG00000018960	Syne1	protein_coding	spectrin repeat containing nuclear envelope protein 1 [Source:RGD Symbol;Acc:620546]		ENSRNOT00000081637:c.11611A>G; ENSRNOT00000084571:c.11611A>G	ENSRNOP00000076933:p.Met3871Val; ENSRNOP00000089915:p.Met3871Val
1	41716415	G	A	16	16	100	199136091	ENSRNOG00000018960	Syne1	protein_coding	spectrin repeat containing nuclear envelope protein 1 [Source:RGD Symbol;Acc:620546]		ENSRNOT00000081637:c.11167C>T; ENSRNOT00000084571:c.11167C>T	ENSRNOP00000076933:p.His3723Tyr; ENSRNOP00000089915:p.His3723Tyr
1	42214661	T	G	31	31	100	199335841	ENSRNOG00000018773	Mtrf1l	protein_coding	mitochondrial translation release factor 1 like [Source:RGD Symbol;Acc:1598312]		ENSRNOT00000025398:c.592A>C	ENSRNOP00000025398:p.Lys198Gln
1	42220755	G	T	15	15	100	197918595	ENSRNOG00000018773	Mtrf1l	protein_coding	mitochondrial translation release factor 1 like [Source:RGD Symbol;Acc:1598312]		ENSRNOT00000025398:c.52C>A	ENSRNOP00000025398:p.Arg18Ser
1	43411688	G	A	26	26	100	105312806	ENSRNOG00000018191, ENSRNOG00000018163	Oprm1, Ipcef1	protein_coding	opioid receptor, mu 1 [Source:RGD Symbol;Acc:3234], interaction protein for cytohesin exchange factors 1 [Source:RGD Symbol;Acc:735159]		ENSRNOT00000024682:c.1216-1668G>A; ENSRNOT00000086685:c.1267G>A; ENSRNOT00000092034:c.*140G>A; ENSRNOT00000099396:c.-30+16153C>T	ENSRNOP00000083305:p.Val423Met
1	43521396	A	G	25	25	100	106232270	ENSRNOG00000018052	Cnksr3	protein_coding	Cnksr family member 3 [Source:RGD Symbol;Acc:1307544]		ENSRNOT00000082931:c.581T>C	ENSRNOP00000070619:p.Met194Thr
1	43766141	A	G	29	29	100	106806170	ENSRNOG00000016919	Scaf8	protein_coding	SR-related CTD-associated factor 8 [Source:RGD Symbol;Acc:708362]		ENSRNOT00000065733:c.160-30A>G; ENSRNOT00000083425:c.148-30A>G; ENSRNOT00000109313:c.160-30A>G; ENSRNOT00000118656:c.112A>G	ENSRNOP00000087677:p.Ile38Val
1	44057104	A	G	22	22	100	106044643	ENSRNOG00000016728	Tiam2	protein_coding	TIAM Rac1 associated GEF 2 [Source:RGD Symbol;Acc:2324148]		ENSRNOT00000065386:c.2999A>G	ENSRNOP00000060330:p.Asp1000Gly
1	44104815	C	T	40	40	100	107335402	ENSRNOG00000016728	Tiam2	protein_coding	TIAM Rac1 associated GEF 2 [Source:RGD Symbol;Acc:2324148]		ENSRNOT00000065386:c.3278C>T	ENSRNOP00000060330:p.Thr1093Ile
1	44278072	G	A	30	30	100	105495359	ENSRNOG00000016490	Nox3	protein_coding	NADPH oxidase 3 [Source:RGD Symbol;Acc:1303190]		ENSRNOT00000022148:c.937C>T	ENSRNOP00000022148:p.Arg313Cys
1	45900460	G	T	25	25	100	198443886	ENSRNOG00000017030	Arid1b	protein_coding	AT-rich interaction domain 1B [Source:RGD Symbol;Acc:708504]		ENSRNOT00000022939:c.2026G>T; ENSRNOT00000084454:c.3862G>T; ENSRNOT00000092976:c.2329G>T	ENSRNOP00000022939:p.Ala676Ser; ENSRNOP00000069438:p.Ala1288Ser; ENSRNOP00000076073:p.Ala777Ser
1	46614814	T	C	20	20	100		ENSRNOG00000017114	Synj2	protein_coding	synaptojanin 2 [Source:RGD Symbol;Acc:69436]		ENSRNOT00000066798:c.3708+1809T>C; ENSRNOT00000067661:c.2635T>C; ENSRNOT00000068476:c.*36T>C	ENSRNOP00000062564:p.Ser879Pro
1	46971844	C	T	24	24	100	3318882609	ENSRNOG00000018524	Ezr	protein_coding	ezrin [Source:RGD Symbol;Acc:621161]		ENSRNOT00000046746:c.986G>A; ENSRNOT00000090033:c.998G>A; ENSRNOT00000105371:c.1004G>A; ENSRNOT00000112255:c.953G>A	ENSRNOP00000046593:p.Arg329Lys; ENSRNOP00000074514:p.Arg333Lys; ENSRNOP00000076572:p.Arg335Lys; ENSRNOP00000087725:p.Arg318Lys
1	47172353	T	C	30	30	100	3318883615	ENSRNOG00000018915	Tagap	protein_coding	T-cell activation RhoGTPase activating protein [Source:RGD Symbol;Acc:1308618]		ENSRNOT00000025580:c.1240A>G	ENSRNOP00000025580:p.Asn414Asp
1	47172635	C	T	31	31	100	3318885084	ENSRNOG00000018915	Tagap	protein_coding	T-cell activation RhoGTPase activating protein [Source:RGD Symbol;Acc:1308618]		ENSRNOT00000025580:c.958G>A	ENSRNOP00000025580:p.Ala320Thr
1	47712505	A	G	5	32	15.625		ENSRNOG00000019189	Acat2	protein_coding	acetyl-CoA acetyltransferase 2 [Source:RGD Symbol;Acc:1359366]		ENSRNOT00000033408:c.998A>G; ENSRNOT00000076951:c.998A>G; ENSRNOT00000111916:c.912+3307A>G; ENSRNOT00000114086:c.998A>G; ENSRNOT00000117522:c.854A>G	ENSRNOP00000059561:p.Lys333Arg; ENSRNOP00000068312:p.Lys333Arg; ENSRNOP00000083545:p.Lys333Arg; ENSRNOP00000087001:p.Lys285Arg
1	47712520	G	A	5	35	14.2857		ENSRNOG00000019189	Acat2	protein_coding	acetyl-CoA acetyltransferase 2 [Source:RGD Symbol;Acc:1359366]		ENSRNOT00000033408:c.1013G>A; ENSRNOT00000076951:c.1013G>A; ENSRNOT00000111916:c.912+3322G>A; ENSRNOT00000114086:c.1013G>A; ENSRNOT00000117522:c.869G>A	ENSRNOP00000059561:p.Ser338Asn; ENSRNOP00000068312:p.Ser338Asn; ENSRNOP00000083545:p.Ser338Asn; ENSRNOP00000087001:p.Ser290Asn
1	47722972	G	T	13	43	30.2326		ENSRNOG00000019189	Acat2	protein_coding	acetyl-CoA acetyltransferase 2 [Source:RGD Symbol;Acc:1359366]		ENSRNOT00000076951:c.1245G>T; ENSRNOT00000111916:c.921G>T; ENSRNOT00000114086:c.*703-1365G>T; ENSRNOT00000117522:c.*703-1365G>T	ENSRNOP00000068312:p.Lys415Asn; ENSRNOP00000085078:p.Lys307Asn
1	47722981	G	A	16	46	34.7826		ENSRNOG00000019189	Acat2	protein_coding	acetyl-CoA acetyltransferase 2 [Source:RGD Symbol;Acc:1359366]		ENSRNOT00000076951:c.1254G>A; ENSRNOT00000111916:c.930G>A; ENSRNOT00000114086:c.*703-1356G>A; ENSRNOT00000117522:c.*703-1356G>A	ENSRNOP00000068312:p.Trp418*; ENSRNOP00000085078:p.Trp310*
1	47723016	A	T	30	55	54.5455		ENSRNOG00000019189	Acat2	protein_coding	acetyl-CoA acetyltransferase 2 [Source:RGD Symbol;Acc:1359366]		ENSRNOT00000076951:c.1289A>T; ENSRNOT00000111916:c.965A>T; ENSRNOT00000114086:c.*703-1321A>T; ENSRNOT00000117522:c.*703-1321A>T	ENSRNOP00000068312:p.Glu430Val; ENSRNOP00000085078:p.Glu322Val
1	47723055	T	A	40	66	60.6061		ENSRNOG00000019189	Acat2	protein_coding	acetyl-CoA acetyltransferase 2 [Source:RGD Symbol;Acc:1359366]		ENSRNOT00000076951:c.1328T>A; ENSRNOT00000111916:c.1004T>A; ENSRNOT00000114086:c.*703-1282T>A; ENSRNOT00000117522:c.*703-1282T>A	ENSRNOP00000068312:p.Leu443His; ENSRNOP00000085078:p.Leu335His
1	47723057	G	A	39	66	59.0909		ENSRNOG00000019189	Acat2	protein_coding	acetyl-CoA acetyltransferase 2 [Source:RGD Symbol;Acc:1359366]		ENSRNOT00000076951:c.1330G>A; ENSRNOT00000111916:c.1006G>A; ENSRNOT00000114086:c.*703-1280G>A; ENSRNOT00000117522:c.*703-1280G>A	ENSRNOP00000068312:p.Gly444Arg; ENSRNOP00000085078:p.Gly336Arg
1	47723061	T	C	40	67	59.7015		ENSRNOG00000019189	Acat2	protein_coding	acetyl-CoA acetyltransferase 2 [Source:RGD Symbol;Acc:1359366]		ENSRNOT00000076951:c.1334T>C; ENSRNOT00000111916:c.1010T>C; ENSRNOT00000114086:c.*703-1276T>C; ENSRNOT00000117522:c.*703-1276T>C	ENSRNOP00000068312:p.Leu445Ser; ENSRNOP00000085078:p.Leu337Ser
1	47725487	A	C	19	49	38.7755		ENSRNOG00000019189	Acat2	protein_coding	acetyl-CoA acetyltransferase 2 [Source:RGD Symbol;Acc:1359366]		ENSRNOT00000076951:c.1388A>C; ENSRNOT00000111916:c.1023+2413A>C; ENSRNOT00000114086:c.*1853A>C; ENSRNOT00000117522:c.*1853A>C	ENSRNOP00000068312:p.Tyr463Ser
1	47725496	A	G	20	50	40		ENSRNOG00000019189	Acat2	protein_coding	acetyl-CoA acetyltransferase 2 [Source:RGD Symbol;Acc:1359366]		ENSRNOT00000076951:c.1397A>G; ENSRNOT00000111916:c.1023+2422A>G; ENSRNOT00000114086:c.*1862A>G; ENSRNOT00000117522:c.*1862A>G	ENSRNOP00000068312:p.Gln466Arg
1	47725513	G	A	18	50	36		ENSRNOG00000019189	Acat2	protein_coding	acetyl-CoA acetyltransferase 2 [Source:RGD Symbol;Acc:1359366]		ENSRNOT00000076951:c.1414G>A; ENSRNOT00000111916:c.1023+2439G>A; ENSRNOT00000114086:c.*1879G>A; ENSRNOT00000117522:c.*1879G>A	ENSRNOP00000068312:p.Ala472Thr
1	47725525	C	T	19	49	38.7755		ENSRNOG00000019189	Acat2	protein_coding	acetyl-CoA acetyltransferase 2 [Source:RGD Symbol;Acc:1359366]		ENSRNOT00000076951:c.1426C>T; ENSRNOT00000111916:c.1023+2451C>T; ENSRNOT00000114086:c.*1891C>T; ENSRNOT00000117522:c.*1891C>T	ENSRNOP00000068312:p.Arg476Cys
1	47725720	G	A	10	29	34.4828		ENSRNOG00000019189	Acat2	protein_coding	acetyl-CoA acetyltransferase 2 [Source:RGD Symbol;Acc:1359366]		ENSRNOT00000076951:c.1513G>A; ENSRNOT00000111916:c.1023+2646G>A; ENSRNOT00000114086:c.*2086G>A; ENSRNOT00000117522:c.*2086G>A	ENSRNOP00000068312:p.Val505Ile
1	47725743	A	G	8	33	24.2424		ENSRNOG00000019189	Acat2	protein_coding	acetyl-CoA acetyltransferase 2 [Source:RGD Symbol;Acc:1359366]		ENSRNOT00000076951:c.1536A>G; ENSRNOT00000111916:c.1023+2669A>G; ENSRNOT00000114086:c.*2109A>G; ENSRNOT00000117522:c.*2109A>G	ENSRNOP00000068312:p.Ile512Met
1	47729926	G	A	12	62	19.3548		ENSRNOG00000019189	Acat2	protein_coding	acetyl-CoA acetyltransferase 2 [Source:RGD Symbol;Acc:1359366]		ENSRNOT00000076951:c.1756G>A; ENSRNOT00000111916:c.1033G>A	ENSRNOP00000068312:p.Asp586Asn; ENSRNOP00000085078:p.Asp345Asn
1	47729926	G	T	14	62	22.5806		ENSRNOG00000019189	Acat2	protein_coding	acetyl-CoA acetyltransferase 2 [Source:RGD Symbol;Acc:1359366]		ENSRNOT00000076951:c.1756G>T; ENSRNOT00000111916:c.1033G>T	ENSRNOP00000068312:p.Asp586Tyr; ENSRNOP00000085078:p.Asp345Tyr
1	47729936	C	T	27	59	45.7627		ENSRNOG00000019189	Acat2	protein_coding	acetyl-CoA acetyltransferase 2 [Source:RGD Symbol;Acc:1359366]		ENSRNOT00000076951:c.1766C>T; ENSRNOT00000111916:c.1043C>T	ENSRNOP00000068312:p.Ala589Val; ENSRNOP00000085078:p.Ala348Val
1	47729969	G	T	12	56	21.4286		ENSRNOG00000019189	Acat2	protein_coding	acetyl-CoA acetyltransferase 2 [Source:RGD Symbol;Acc:1359366]		ENSRNOT00000076951:c.1799G>T; ENSRNOT00000111916:c.1076G>T	ENSRNOP00000068312:p.Gly600Val; ENSRNOP00000085078:p.Gly359Val
1	47729975	G	T	12	55	21.8182		ENSRNOG00000019189	Acat2	protein_coding	acetyl-CoA acetyltransferase 2 [Source:RGD Symbol;Acc:1359366]		ENSRNOT00000076951:c.1805G>T; ENSRNOT00000111916:c.1082G>T	ENSRNOP00000068312:p.Arg602Met; ENSRNOP00000085078:p.Arg361Met
1	47730022	C	A	14	51	27.451		ENSRNOG00000019189	Acat2	protein_coding	acetyl-CoA acetyltransferase 2 [Source:RGD Symbol;Acc:1359366]		ENSRNOT00000076951:c.1839+13C>A; ENSRNOT00000111916:c.1129C>A	ENSRNOP00000085078:p.Arg377Ser
1	47730035	C	A	17	51	33.3333		ENSRNOG00000019189	Acat2	protein_coding	acetyl-CoA acetyltransferase 2 [Source:RGD Symbol;Acc:1359366]		ENSRNOT00000076951:c.1839+26C>A; ENSRNOT00000111916:c.1142C>A	ENSRNOP00000085078:p.Ala381Asp
1	47730050	G	T	13	52	25		ENSRNOG00000019189	Acat2	protein_coding	acetyl-CoA acetyltransferase 2 [Source:RGD Symbol;Acc:1359366]		ENSRNOT00000076951:c.1839+41G>T; ENSRNOT00000111916:c.1157G>T	ENSRNOP00000085078:p.Gly386Val
1	47803969	A	T	55	117	47.0085		ENSRNOG00000013975	Acat2l1	protein_coding	acetyl-CoA acetyltransferase 2-like 1 [Source:RGD Symbol;Acc:1562948]		ENSRNOT00000077707:c.23A>T	ENSRNOP00000069035:p.Glu8Val
1	47812391	T	C	5	29	17.2414		ENSRNOG00000013975	Acat2l1	protein_coding	acetyl-CoA acetyltransferase 2-like 1 [Source:RGD Symbol;Acc:1562948]		ENSRNOT00000018934:c.77T>C; ENSRNOT00000077707:c.77T>C	ENSRNOP00000018934:p.Phe26Ser; ENSRNOP00000069035:p.Phe26Ser
1	49432850	T	G	28	29	96.5517	107030066	ENSRNOG00000055547	Prkn	protein_coding	parkin RBR E3 ubiquitin protein ligase [Source:RGD Symbol;Acc:61797]	Possible splice site disruption	ENSRNOT00000077423:c.482A>C; ENSRNOT00000086127:c.*329A>C; ENSRNOT00000089439:c.413A>C; ENSRNOT00000090521:c.169-127265A>C; ENSRNOT00000096213:c.413A>C; ENSRNOT00000105555:c.410A>C; ENSRNOT00000105567:c.410-3A>C; ENSRNOT00000107769:c.-395-3A>C	ENSRNOP00000070559:p.Glu138Ala; ENSRNOP00000074053:p.Glu161Ala; ENSRNOP00000077507:p.Glu138Ala; ENSRNOP00000091214:p.Glu137Ala
1	52636222	C	T	20	20	100	198038425	ENSRNOG00000013194	Rps6ka2	protein_coding	ribosomal protein S6 kinase A2 [Source:RGD Symbol;Acc:620676]		ENSRNOT00000103591:c.113C>T	ENSRNOP00000097579:p.Thr38Ile
1	53108291	C	G	4	14	28.5714		ENSRNOG00000059551	RGD1560718	protein_coding	similar to putative protein kinase [Source:RGD Symbol;Acc:1560718]		ENSRNOT00000075019:c.1408G>C	ENSRNOP00000067725:p.Val470Leu
1	53109193	G	A	14	60	23.3333		ENSRNOG00000059551	RGD1560718	protein_coding	similar to putative protein kinase [Source:RGD Symbol;Acc:1560718]		ENSRNOT00000075019:c.506C>T	ENSRNOP00000067725:p.Thr169Ile
1	53223454	T	C	98	146	67.1233		ENSRNOG00000063775	LOC102546375	protein_coding	uncharacterized LOC102546375 [Source:RGD Symbol;Acc:7693175]		ENSRNOT00000096479:c.1496A>G; ENSRNOT00000115314:c.1496A>G	ENSRNOP00000078439:p.His499Arg; ENSRNOP00000081563:p.His499Arg
1	53223476	T	A	17	80	21.25		ENSRNOG00000063775	LOC102546375	protein_coding	uncharacterized LOC102546375 [Source:RGD Symbol;Acc:7693175]		ENSRNOT00000096479:c.1474A>T; ENSRNOT00000115314:c.1474A>T	ENSRNOP00000078439:p.Met492Leu; ENSRNOP00000081563:p.Met492Leu
1	53223494	C	T	100	166	60.241		ENSRNOG00000063775	LOC102546375	protein_coding	uncharacterized LOC102546375 [Source:RGD Symbol;Acc:7693175]		ENSRNOT00000096479:c.1456G>A; ENSRNOT00000115314:c.1456G>A	ENSRNOP00000078439:p.Val486Ile; ENSRNOP00000081563:p.Val486Ile
1	53223503	G	T	151	199	75.8794		ENSRNOG00000063775	LOC102546375	protein_coding	uncharacterized LOC102546375 [Source:RGD Symbol;Acc:7693175]		ENSRNOT00000096479:c.1447C>A; ENSRNOT00000115314:c.1447C>A	ENSRNOP00000078439:p.His483Asn; ENSRNOP00000081563:p.His483Asn
1	53223603	A	T	264	316	83.5443		ENSRNOG00000063775	LOC102546375	protein_coding	uncharacterized LOC102546375 [Source:RGD Symbol;Acc:7693175]		ENSRNOT00000096479:c.1347T>A; ENSRNOT00000115314:c.1347T>A	ENSRNOP00000078439:p.Asn449Lys; ENSRNOP00000081563:p.Asn449Lys
1	53223631	G	C	99	212	46.6981		ENSRNOG00000063775	LOC102546375	protein_coding	uncharacterized LOC102546375 [Source:RGD Symbol;Acc:7693175]		ENSRNOT00000096479:c.1319C>G; ENSRNOT00000115314:c.1319C>G	ENSRNOP00000078439:p.Thr440Ser; ENSRNOP00000081563:p.Thr440Ser
1	53223659	A	G	91	119	76.4706		ENSRNOG00000063775	LOC102546375	protein_coding	uncharacterized LOC102546375 [Source:RGD Symbol;Acc:7693175]		ENSRNOT00000096479:c.1291T>C; ENSRNOT00000115314:c.1291T>C	ENSRNOP00000078439:p.Ser431Pro; ENSRNOP00000081563:p.Ser431Pro
1	53223706	T	G	43	86	50		ENSRNOG00000063775	LOC102546375	protein_coding	uncharacterized LOC102546375 [Source:RGD Symbol;Acc:7693175]		ENSRNOT00000096479:c.1244A>C; ENSRNOT00000115314:c.1244A>C	ENSRNOP00000078439:p.Gln415Pro; ENSRNOP00000081563:p.Gln415Pro
1	53223900	T	A	439	525	83.619		ENSRNOG00000063775	LOC102546375	protein_coding	uncharacterized LOC102546375 [Source:RGD Symbol;Acc:7693175]		ENSRNOT00000096479:c.1050A>T; ENSRNOT00000115314:c.1050A>T	ENSRNOP00000078439:p.Arg350Ser; ENSRNOP00000081563:p.Arg350Ser
1	53224292	G	T	16	42	38.0952		ENSRNOG00000063775	LOC102546375	protein_coding	uncharacterized LOC102546375 [Source:RGD Symbol;Acc:7693175]		ENSRNOT00000096479:c.658C>A; ENSRNOT00000115314:c.658C>A	ENSRNOP00000078439:p.Leu220Ile; ENSRNOP00000081563:p.Leu220Ile
1	53224513	T	C	219	267	82.0225		ENSRNOG00000063775	LOC102546375	protein_coding	uncharacterized LOC102546375 [Source:RGD Symbol;Acc:7693175]		ENSRNOT00000096479:c.437A>G; ENSRNOT00000115314:c.437A>G	ENSRNOP00000078439:p.Gln146Arg; ENSRNOP00000081563:p.Gln146Arg
1	53579093	G	T	4	20	20		ENSRNOG00000052093	Smok2a	protein_coding	sperm motility kinase 2A [Source:RGD Symbol;Acc:1565233]		ENSRNOT00000072895:c.1003G>T	ENSRNOP00000067585:p.Ala335Ser
1	53712180	C	A	9	45	20		ENSRNOG00000068967	LOC120100105	protein_coding	sperm motility kinase 3A-like [Source:RGD Symbol;Acc:41303130]		ENSRNOT00000098257:c.576C>A; ENSRNOT00000099463:c.576C>A	ENSRNOP00000082725:p.Phe192Leu; ENSRNOP00000089370:p.Phe192Leu
1	53712271	G	T	10	63	15.873		ENSRNOG00000068967	LOC120100105	protein_coding	sperm motility kinase 3A-like [Source:RGD Symbol;Acc:41303130]		ENSRNOT00000098257:c.667G>T; ENSRNOT00000099463:c.667G>T	ENSRNOP00000082725:p.Ala223Ser; ENSRNOP00000089370:p.Ala223Ser
1	53712409	C	T	16	31	51.6129		ENSRNOG00000068967	LOC120100105	protein_coding	sperm motility kinase 3A-like [Source:RGD Symbol;Acc:41303130]		ENSRNOT00000098257:c.805C>T; ENSRNOT00000099463:c.805C>T	ENSRNOP00000082725:p.Leu269Phe; ENSRNOP00000089370:p.Leu269Phe
1	53712728	T	A	12	30	40		ENSRNOG00000068967	LOC120100105	protein_coding	sperm motility kinase 3A-like [Source:RGD Symbol;Acc:41303130]		ENSRNOT00000098257:c.1124T>A; ENSRNOT00000099463:c.1124T>A	ENSRNOP00000082725:p.Leu375His; ENSRNOP00000089370:p.Leu375His
1	53712905	A	G	13	31	41.9355		ENSRNOG00000068967	LOC120100105	protein_coding	sperm motility kinase 3A-like [Source:RGD Symbol;Acc:41303130]		ENSRNOT00000098257:c.1301A>G; ENSRNOT00000099463:c.1301A>G	ENSRNOP00000082725:p.Lys434Arg; ENSRNOP00000089370:p.Lys434Arg
1	53712928	A	G	7	22	31.8182		ENSRNOG00000068967	LOC120100105	protein_coding	sperm motility kinase 3A-like [Source:RGD Symbol;Acc:41303130]		ENSRNOT00000098257:c.1324A>G; ENSRNOT00000099463:c.1324A>G	ENSRNOP00000082725:p.Lys442Glu; ENSRNOP00000089370:p.Lys442Glu
1	54083960	T	C	26	51	50.9804		ENSRNOG00000065613	LOC102556715	protein_coding	uncharacterized LOC102556715 [Source:RGD Symbol;Acc:7749586]		ENSRNOT00000104925:c.4T>C	ENSRNOP00000090351:p.Ser2Pro
1	54084020	G	T	17	45	37.7778		ENSRNOG00000065613	LOC102556715	protein_coding	uncharacterized LOC102556715 [Source:RGD Symbol;Acc:7749586]		ENSRNOT00000104925:c.64G>T	ENSRNOP00000090351:p.Gly22*
1	54084096	A	G	10	34	29.4118		ENSRNOG00000065613	LOC102556715	protein_coding	uncharacterized LOC102556715 [Source:RGD Symbol;Acc:7749586]		ENSRNOT00000104925:c.140A>G	ENSRNOP00000090351:p.His47Arg
1	54084482	G	C	5	35	14.2857		ENSRNOG00000065613	LOC102556715	protein_coding	uncharacterized LOC102556715 [Source:RGD Symbol;Acc:7749586]		ENSRNOT00000104925:c.526G>C	ENSRNOP00000090351:p.Glu176Gln
1	54084576	C	A	12	40	30		ENSRNOG00000065613	LOC102556715	protein_coding	uncharacterized LOC102556715 [Source:RGD Symbol;Acc:7749586]		ENSRNOT00000104925:c.620C>A	ENSRNOP00000090351:p.Thr207Lys
1	54084629	G	A	27	60	45		ENSRNOG00000065613	LOC102556715	protein_coding	uncharacterized LOC102556715 [Source:RGD Symbol;Acc:7749586]		ENSRNOT00000104925:c.673G>A	ENSRNOP00000090351:p.Val225Met
1	54084635	A	T	27	62	43.5484		ENSRNOG00000065613	LOC102556715	protein_coding	uncharacterized LOC102556715 [Source:RGD Symbol;Acc:7749586]		ENSRNOT00000104925:c.679A>T	ENSRNOP00000090351:p.Ile227Phe
1	54084656	G	C	18	67	26.8657		ENSRNOG00000065613	LOC102556715	protein_coding	uncharacterized LOC102556715 [Source:RGD Symbol;Acc:7749586]		ENSRNOT00000104925:c.700G>C	ENSRNOP00000090351:p.Val234Leu
1	54084704	G	T	38	85	44.7059		ENSRNOG00000065613	LOC102556715	protein_coding	uncharacterized LOC102556715 [Source:RGD Symbol;Acc:7749586]		ENSRNOT00000104925:c.748G>T	ENSRNOP00000090351:p.Glu250*
1	54084724	A	T	32	76	42.1053		ENSRNOG00000065613	LOC102556715	protein_coding	uncharacterized LOC102556715 [Source:RGD Symbol;Acc:7749586]		ENSRNOT00000104925:c.768A>T	ENSRNOP00000090351:p.Leu256Phe
1	54084785	G	A	27	48	56.25		ENSRNOG00000065613	LOC102556715	protein_coding	uncharacterized LOC102556715 [Source:RGD Symbol;Acc:7749586]		ENSRNOT00000104925:c.829G>A	ENSRNOP00000090351:p.Glu277Lys
1	54084830	C	G	4	25	16		ENSRNOG00000065613	LOC102556715	protein_coding	uncharacterized LOC102556715 [Source:RGD Symbol;Acc:7749586]		ENSRNOT00000104925:c.874C>G	ENSRNOP00000090351:p.Pro292Ala
1	54084846	T	C	7	27	25.9259		ENSRNOG00000065613	LOC102556715	protein_coding	uncharacterized LOC102556715 [Source:RGD Symbol;Acc:7749586]		ENSRNOT00000104925:c.890T>C	ENSRNOP00000090351:p.Leu297Pro
1	54084869	A	T	14	38	36.8421		ENSRNOG00000065613	LOC102556715	protein_coding	uncharacterized LOC102556715 [Source:RGD Symbol;Acc:7749586]		ENSRNOT00000104925:c.913A>T	ENSRNOP00000090351:p.Ser305Cys
1	54084885	C	A	7	47	14.8936		ENSRNOG00000065613	LOC102556715	protein_coding	uncharacterized LOC102556715 [Source:RGD Symbol;Acc:7749586]		ENSRNOT00000104925:c.929C>A	ENSRNOP00000090351:p.Ala310Asp
1	54084984	C	A	33	82	40.2439		ENSRNOG00000065613	LOC102556715	protein_coding	uncharacterized LOC102556715 [Source:RGD Symbol;Acc:7749586]		ENSRNOT00000104925:c.1028C>A	ENSRNOP00000090351:p.Thr343Lys
1	54085010	G	A	52	81	64.1975		ENSRNOG00000065613	LOC102556715	protein_coding	uncharacterized LOC102556715 [Source:RGD Symbol;Acc:7749586]		ENSRNOT00000104925:c.1054G>A	ENSRNOP00000090351:p.Val352Ile
1	54085017	C	G	23	80	28.75		ENSRNOG00000065613	LOC102556715	protein_coding	uncharacterized LOC102556715 [Source:RGD Symbol;Acc:7749586]		ENSRNOT00000104925:c.1061C>G	ENSRNOP00000090351:p.Ala354Gly
1	54085070	G	A	47	64	73.4375		ENSRNOG00000065613	LOC102556715	protein_coding	uncharacterized LOC102556715 [Source:RGD Symbol;Acc:7749586]		ENSRNOT00000104925:c.1114G>A	ENSRNOP00000090351:p.Gly372Ser
1	54085076	A	T	30	64	46.875		ENSRNOG00000065613	LOC102556715	protein_coding	uncharacterized LOC102556715 [Source:RGD Symbol;Acc:7749586]		ENSRNOT00000104925:c.1120A>T	ENSRNOP00000090351:p.Ser374Cys
1	54085226	C	G	12	41	29.2683		ENSRNOG00000065613	LOC102556715	protein_coding	uncharacterized LOC102556715 [Source:RGD Symbol;Acc:7749586]		ENSRNOT00000104925:c.1270C>G	ENSRNOP00000090351:p.His424Asp
1	54085238	A	G	11	43	25.5814		ENSRNOG00000065613	LOC102556715	protein_coding	uncharacterized LOC102556715 [Source:RGD Symbol;Acc:7749586]		ENSRNOT00000104925:c.1282A>G	ENSRNOP00000090351:p.Met428Val
1	54085277	A	G	16	47	34.0426		ENSRNOG00000065613	LOC102556715	protein_coding	uncharacterized LOC102556715 [Source:RGD Symbol;Acc:7749586]		ENSRNOT00000104925:c.1321A>G	ENSRNOP00000090351:p.Lys441Glu
1	54085328	G	T	10	63	15.873		ENSRNOG00000065613	LOC102556715	protein_coding	uncharacterized LOC102556715 [Source:RGD Symbol;Acc:7749586]		ENSRNOT00000104925:c.1372G>T	ENSRNOP00000090351:p.Ala458Ser
1	54085385	T	G	26	67	38.806		ENSRNOG00000065613	LOC102556715	protein_coding	uncharacterized LOC102556715 [Source:RGD Symbol;Acc:7749586]		ENSRNOT00000104925:c.1429T>G	ENSRNOP00000090351:p.Trp477Gly
1	54085445	A	G	13	53	24.5283	107361347	ENSRNOG00000065613	LOC102556715	protein_coding	uncharacterized LOC102556715 [Source:RGD Symbol;Acc:7749586]		ENSRNOT00000104925:c.1489A>G	ENSRNOP00000090351:p.Lys497Glu
1	54085468	C	A	19	41	46.3415		ENSRNOG00000065613	LOC102556715	protein_coding	uncharacterized LOC102556715 [Source:RGD Symbol;Acc:7749586]		ENSRNOT00000104925:c.1512C>A	ENSRNOP00000090351:p.Ser504Arg
1	54700906	G	T	3	21	14.2857		ENSRNOG00000065638	Vom2r8	protein_coding	vomeronasal 2 receptor, 8 [Source:RGD Symbol;Acc:1591372]		ENSRNOT00000095259:c.757G>T; ENSRNOT00000111839:c.757G>T	ENSRNOP00000078146:p.Ala253Ser; ENSRNOP00000095593:p.Ala253Ser
1	54707756	T	G	3	12	25		ENSRNOG00000065638	Vom2r8	protein_coding	vomeronasal 2 receptor, 8 [Source:RGD Symbol;Acc:1591372]		ENSRNOT00000095259:c.1351T>G; ENSRNOT00000111839:c.1576T>G	ENSRNOP00000078146:p.Leu526Val; ENSRNOP00000095593:p.Leu451Val
1	54707767	G	T	3	12	25		ENSRNOG00000065638	Vom2r8	protein_coding	vomeronasal 2 receptor, 8 [Source:RGD Symbol;Acc:1591372]		ENSRNOT00000095259:c.1362G>T; ENSRNOT00000111839:c.1587G>T	ENSRNOP00000078146:p.Glu529Asp; ENSRNOP00000095593:p.Glu454Asp
1	54987516	T	C	5	33	15.1515		ENSRNOG00000069390, ENSRNOG00000064423	gene:ENSRNOG00000069390, LOC685793	protein_coding	similar to serine/threonine kinase [Source:RGD Symbol;Acc:1590175]		ENSRNOT00000094414:c.-280+1828T>C; ENSRNOT00000100023:c.314T>C	ENSRNOP00000092571:p.Leu105Pro
1	54988171	G	C	5	32	15.625		ENSRNOG00000069390, ENSRNOG00000064423	gene:ENSRNOG00000069390, LOC685793	protein_coding	similar to serine/threonine kinase [Source:RGD Symbol;Acc:1590175]		ENSRNOT00000094414:c.-280+2483G>C; ENSRNOT00000100023:c.969G>C	ENSRNOP00000092571:p.Gln323His
1	54988277	G	A	6	30	20		ENSRNOG00000069390, ENSRNOG00000064423	gene:ENSRNOG00000069390, LOC685793	protein_coding	similar to serine/threonine kinase [Source:RGD Symbol;Acc:1590175]		ENSRNOT00000094414:c.-280+2589G>A; ENSRNOT00000100023:c.1075G>A	ENSRNOP00000092571:p.Val359Met
1	54988350	T	C	3	21	14.2857		ENSRNOG00000069390, ENSRNOG00000064423	gene:ENSRNOG00000069390, LOC685793	protein_coding	similar to serine/threonine kinase [Source:RGD Symbol;Acc:1590175]		ENSRNOT00000094414:c.-280+2662T>C; ENSRNOT00000100023:c.1148T>C	ENSRNOP00000092571:p.Leu383Pro
1	55021303	C	G	18	64	28.125		ENSRNOG00000064423	LOC685793	protein_coding	similar to serine/threonine kinase [Source:RGD Symbol;Acc:1590175]		ENSRNOT00000094414:c.119C>G; ENSRNOT00000096107:c.119C>G; ENSRNOT00000104569:c.119C>G	ENSRNOP00000081082:p.Ala40Gly; ENSRNOP00000090320:p.Ala40Gly; ENSRNOP00000097303:p.Ala40Gly
1	55021323	C	A	18	117	15.3846		ENSRNOG00000064423	LOC685793	protein_coding	similar to serine/threonine kinase [Source:RGD Symbol;Acc:1590175]		ENSRNOT00000094414:c.139C>A; ENSRNOT00000096107:c.139C>A; ENSRNOT00000104569:c.139C>A	ENSRNOP00000081082:p.His47Asn; ENSRNOP00000090320:p.His47Asn; ENSRNOP00000097303:p.His47Asn
1	55022236	C	A	119	743	16.0162		ENSRNOG00000064423	LOC685793	protein_coding	similar to serine/threonine kinase [Source:RGD Symbol;Acc:1590175]		ENSRNOT00000094414:c.1052C>A; ENSRNOT00000096107:c.1052C>A; ENSRNOT00000104569:c.1052C>A	ENSRNOP00000081082:p.Pro351His; ENSRNOP00000090320:p.Pro351His; ENSRNOP00000097303:p.Pro351His
1	55022242	T	C	210	701	29.9572		ENSRNOG00000064423	LOC685793	protein_coding	similar to serine/threonine kinase [Source:RGD Symbol;Acc:1590175]		ENSRNOT00000094414:c.1058T>C; ENSRNOT00000096107:c.1058T>C; ENSRNOT00000104569:c.1058T>C	ENSRNOP00000081082:p.Val353Ala; ENSRNOP00000090320:p.Val353Ala; ENSRNOP00000097303:p.Val353Ala
1	55022503	C	G	309	769	40.1821		ENSRNOG00000064423	LOC685793	protein_coding	similar to serine/threonine kinase [Source:RGD Symbol;Acc:1590175]		ENSRNOT00000094414:c.1319C>G; ENSRNOT00000096107:c.1319C>G; ENSRNOT00000104569:c.1319C>G	ENSRNOP00000081082:p.Thr440Ser; ENSRNOP00000090320:p.Thr440Ser; ENSRNOP00000097303:p.Thr440Ser
1	55022556	A	G	496	609	81.445		ENSRNOG00000064423	LOC685793	protein_coding	similar to serine/threonine kinase [Source:RGD Symbol;Acc:1590175]		ENSRNOT00000094414:c.1372A>G; ENSRNOT00000096107:c.1372A>G; ENSRNOT00000104569:c.1372A>G	ENSRNOP00000081082:p.Thr458Ala; ENSRNOP00000090320:p.Thr458Ala; ENSRNOP00000097303:p.Thr458Ala
1	55022564	T	A	335	584	57.363		ENSRNOG00000064423	LOC685793	protein_coding	similar to serine/threonine kinase [Source:RGD Symbol;Acc:1590175]		ENSRNOT00000094414:c.1380T>A; ENSRNOT00000096107:c.1380T>A; ENSRNOT00000104569:c.1380T>A	ENSRNOP00000081082:p.Phe460Leu; ENSRNOP00000090320:p.Phe460Leu; ENSRNOP00000097303:p.Phe460Leu
1	55022572	G	A	523	594	88.0471		ENSRNOG00000064423	LOC685793	protein_coding	similar to serine/threonine kinase [Source:RGD Symbol;Acc:1590175]		ENSRNOT00000094414:c.1388G>A; ENSRNOT00000096107:c.1388G>A; ENSRNOT00000104569:c.1388G>A	ENSRNOP00000081082:p.Arg463Lys; ENSRNOP00000090320:p.Arg463Lys; ENSRNOP00000097303:p.Arg463Lys
1	55035154	C	T	309	1219	25.3486	105585574	ENSRNOG00000068222	LOC100910657	protein_coding	sperm motility kinase Y-like [Source:RGD Symbol;Acc:6497368]		ENSRNOT00000102968:c.115C>T	ENSRNOP00000090719:p.His39Tyr
1	55035179	A	G	392	1222	32.0786	106764960	ENSRNOG00000068222	LOC100910657	protein_coding	sperm motility kinase Y-like [Source:RGD Symbol;Acc:6497368]		ENSRNOT00000102968:c.140A>G	ENSRNOP00000090719:p.His47Arg
1	55035182	A	G	387	1218	31.7734	64057228	ENSRNOG00000068222	LOC100910657	protein_coding	sperm motility kinase Y-like [Source:RGD Symbol;Acc:6497368]		ENSRNOT00000102968:c.143A>G	ENSRNOP00000090719:p.Gln48Arg
1	55035257	C	A	272	1375	19.7818	106415566	ENSRNOG00000068222	LOC100910657	protein_coding	sperm motility kinase Y-like [Source:RGD Symbol;Acc:6497368]		ENSRNOT00000102968:c.218C>A	ENSRNOP00000090719:p.Ala73Glu
1	55035605	C	T	616	1454	42.3659		ENSRNOG00000068222	LOC100910657	protein_coding	sperm motility kinase Y-like [Source:RGD Symbol;Acc:6497368]		ENSRNOT00000102968:c.566C>T	ENSRNOP00000090719:p.Ser189Phe
1	55035642	G	A	213	1418	15.0212		ENSRNOG00000068222	LOC100910657	protein_coding	sperm motility kinase Y-like [Source:RGD Symbol;Acc:6497368]		ENSRNOT00000102968:c.603G>A	ENSRNOP00000090719:p.Met201Ile
1	55035668	T	A	378	1366	27.672		ENSRNOG00000068222	LOC100910657	protein_coding	sperm motility kinase Y-like [Source:RGD Symbol;Acc:6497368]		ENSRNOT00000102968:c.629T>A	ENSRNOP00000090719:p.Val210Glu
1	55035783	A	C	187	1253	14.9242		ENSRNOG00000068222	LOC100910657	protein_coding	sperm motility kinase Y-like [Source:RGD Symbol;Acc:6497368]		ENSRNOT00000102968:c.744A>C	ENSRNOP00000090719:p.Glu248Asp
1	55035883	G	A	234	1263	18.5273	3318897054	ENSRNOG00000068222	LOC100910657	protein_coding	sperm motility kinase Y-like [Source:RGD Symbol;Acc:6497368]		ENSRNOT00000102968:c.844G>A	ENSRNOP00000090719:p.Gly282Arg
1	55036087	C	A	961	1353	71.0273		ENSRNOG00000068222	LOC100910657	protein_coding	sperm motility kinase Y-like [Source:RGD Symbol;Acc:6497368]		ENSRNOT00000102968:c.1048C>A	ENSRNOP00000090719:p.Arg350Ser
1	55036120	C	A	328	1367	23.9941		ENSRNOG00000068222	LOC100910657	protein_coding	sperm motility kinase Y-like [Source:RGD Symbol;Acc:6497368]		ENSRNOT00000102968:c.1081C>A	ENSRNOP00000090719:p.Pro361Thr
1	55036175	A	G	334	1278	26.1346	3318895028	ENSRNOG00000068222	LOC100910657	protein_coding	sperm motility kinase Y-like [Source:RGD Symbol;Acc:6497368]		ENSRNOT00000102968:c.1136A>G	ENSRNOP00000090719:p.Asp379Gly
1	55036234	A	C	487	1338	36.3976	104970900	ENSRNOG00000068222	LOC100910657	protein_coding	sperm motility kinase Y-like [Source:RGD Symbol;Acc:6497368]		ENSRNOT00000102968:c.1195A>C	ENSRNOP00000090719:p.Thr399Pro
1	55036447	C	G	440	1352	32.5444		ENSRNOG00000068222	LOC100910657	protein_coding	sperm motility kinase Y-like [Source:RGD Symbol;Acc:6497368]		ENSRNOT00000102968:c.1408C>G	ENSRNOP00000090719:p.Arg470Gly
1	55036464	G	C	186	1283	14.4973		ENSRNOG00000068222	LOC100910657	protein_coding	sperm motility kinase Y-like [Source:RGD Symbol;Acc:6497368]		ENSRNOT00000102968:c.1425G>C	ENSRNOP00000090719:p.Lys475Asn
1	55036535	G	A	161	1103	14.5966		ENSRNOG00000068222	LOC100910657	protein_coding	sperm motility kinase Y-like [Source:RGD Symbol;Acc:6497368]		ENSRNOT00000102968:c.1496G>A	ENSRNOP00000090719:p.Arg499His
1	55068903	A	G	338	373	90.6166		ENSRNOG00000067256	gene:ENSRNOG00000067256	protein_coding			ENSRNOT00000107840:c.1238T>C	ENSRNOP00000089952:p.Val413Ala
1	55068969	G	T	109	280	38.9286		ENSRNOG00000067256	gene:ENSRNOG00000067256	protein_coding			ENSRNOT00000107840:c.1172C>A	ENSRNOP00000089952:p.Ser391Tyr
1	55068973	C	T	42	271	15.4982		ENSRNOG00000067256	gene:ENSRNOG00000067256	protein_coding			ENSRNOT00000107840:c.1168G>A	ENSRNOP00000089952:p.Val390Ile
1	55068979	T	C	117	282	41.4894		ENSRNOG00000067256	gene:ENSRNOG00000067256	protein_coding			ENSRNOT00000107840:c.1162A>G	ENSRNOP00000089952:p.Ser388Gly
1	55069005	C	T	112	364	30.7692		ENSRNOG00000067256	gene:ENSRNOG00000067256	protein_coding			ENSRNOT00000107840:c.1136G>A	ENSRNOP00000089952:p.Gly379Asp
1	55069093	G	T	153	555	27.5676		ENSRNOG00000067256	gene:ENSRNOG00000067256	protein_coding			ENSRNOT00000107840:c.1048C>A	ENSRNOP00000089952:p.Arg350Ser
1	55069163	C	A	91	495	18.3838		ENSRNOG00000067256	gene:ENSRNOG00000067256	protein_coding			ENSRNOT00000107840:c.978G>T	ENSRNOP00000089952:p.Met326Ile
1	55069206	A	G	73	515	14.1748		ENSRNOG00000067256	gene:ENSRNOG00000067256	protein_coding			ENSRNOT00000107840:c.935T>C	ENSRNOP00000089952:p.Val312Ala
1	55069233	A	C	80	562	14.2349		ENSRNOG00000067256	gene:ENSRNOG00000067256	protein_coding			ENSRNOT00000107840:c.908T>G	ENSRNOP00000089952:p.Met303Arg
1	55069330	T	C	189	420	45		ENSRNOG00000067256	gene:ENSRNOG00000067256	protein_coding			ENSRNOT00000107840:c.811A>G	ENSRNOP00000089952:p.Met271Val
1	55069380	G	C	127	316	40.1899		ENSRNOG00000067256	gene:ENSRNOG00000067256	protein_coding			ENSRNOT00000107840:c.761C>G	ENSRNOP00000089952:p.Thr254Ser
1	55069404	G	A	47	325	14.4615		ENSRNOG00000067256	gene:ENSRNOG00000067256	protein_coding			ENSRNOT00000107840:c.737C>T	ENSRNOP00000089952:p.Ser246Leu
1	55069420	T	C	98	321	30.5296		ENSRNOG00000067256	gene:ENSRNOG00000067256	protein_coding			ENSRNOT00000107840:c.721A>G	ENSRNOP00000089952:p.Thr241Ala
1	55069570	C	A	98	439	22.3235		ENSRNOG00000067256	gene:ENSRNOG00000067256	protein_coding			ENSRNOT00000107840:c.571G>T	ENSRNOP00000089952:p.Glu191*
1	55069675	T	C	173	375	46.1333		ENSRNOG00000067256	gene:ENSRNOG00000067256	protein_coding			ENSRNOT00000107840:c.466A>G	ENSRNOP00000089952:p.Asn156Asp
1	55069767	T	C	59	249	23.6948		ENSRNOG00000067256	gene:ENSRNOG00000067256	protein_coding			ENSRNOT00000107840:c.374A>G	ENSRNOP00000089952:p.Gln125Arg
1	55069819	C	G	98	172	56.9767		ENSRNOG00000067256	gene:ENSRNOG00000067256	protein_coding			ENSRNOT00000107840:c.322G>C	ENSRNOP00000089952:p.Glu108Gln
1	55069941	C	T	31	145	21.3793		ENSRNOG00000067256	gene:ENSRNOG00000067256	protein_coding			ENSRNOT00000107840:c.200G>A	ENSRNOP00000089952:p.Arg67Gln
1	55069963	G	A	32	128	25		ENSRNOG00000067256	gene:ENSRNOG00000067256	protein_coding			ENSRNOT00000107840:c.178C>T	ENSRNOP00000089952:p.Arg60*
1	55069983	C	G	38	125	30.4		ENSRNOG00000067256	gene:ENSRNOG00000067256	protein_coding			ENSRNOT00000107840:c.158G>C	ENSRNOP00000089952:p.Arg53Pro
1	55069984	G	A	34	141	24.1135		ENSRNOG00000067256	gene:ENSRNOG00000067256	protein_coding			ENSRNOT00000107840:c.157C>T	ENSRNOP00000089952:p.Arg53*
1	55069998	T	C	52	178	29.2135		ENSRNOG00000067256	gene:ENSRNOG00000067256	protein_coding			ENSRNOT00000107840:c.143A>G	ENSRNOP00000089952:p.Gln48Arg
1	55070001	T	C	62	188	32.9787		ENSRNOG00000067256	gene:ENSRNOG00000067256	protein_coding			ENSRNOT00000107840:c.140A>G	ENSRNOP00000089952:p.His47Arg
1	55070123	C	G	64	425	15.0588		ENSRNOG00000067256	gene:ENSRNOG00000067256	protein_coding			ENSRNOT00000107840:c.18G>C	ENSRNOP00000089952:p.Glu6Asp
1	55182420	G	A	15	15	100	3318895699	ENSRNOG00000022921	Dact2	protein_coding	dishevelled-binding antagonist of beta-catenin 2 [Source:RGD Symbol;Acc:1310742]		ENSRNOT00000035125:c.1307C>T; ENSRNOT00000080065:c.1139C>T; ENSRNOT00000115787:c.1175C>T; ENSRNOT00000116341:c.1184C>T	ENSRNOP00000030909:p.Thr436Ile; ENSRNOP00000074246:p.Thr380Ile; ENSRNOP00000078658:p.Thr395Ile; ENSRNOP00000092293:p.Thr392Ile
1	55921806	C	T	40	40	100	199175893	ENSRNOG00000015609	Wdr27	protein_coding	WD repeat domain 27 [Source:RGD Symbol;Acc:1309633]		ENSRNOT00000020889:c.1205G>A; ENSRNOT00000021141:c.1412G>A	ENSRNOP00000020889:p.Arg402Lys; ENSRNOP00000021141:p.Arg471Lys
1	56343549	G	A	25	25	100	198768727	ENSRNOG00000058790	Fam120b	protein_coding	family with sequence similarity 120B [Source:RGD Symbol;Acc:1310304]		ENSRNOT00000082790:c.94G>A; ENSRNOT00000084017:c.94G>A; ENSRNOT00000118789:c.94G>A; ENSRNOT00000119393:c.94G>A	ENSRNOP00000069852:p.Ala32Thr; ENSRNOP00000074634:p.Ala32Thr; ENSRNOP00000083603:p.Ala32Thr; ENSRNOP00000084163:p.Ala32Thr
1	56344581	G	C	24	24	100	13456950	ENSRNOG00000058790	Fam120b	protein_coding	family with sequence similarity 120B [Source:RGD Symbol;Acc:1310304]		ENSRNOT00000082790:c.1126G>C; ENSRNOT00000084017:c.1126G>C; ENSRNOT00000118789:c.1126G>C; ENSRNOT00000119393:c.1126G>C	ENSRNOP00000069852:p.Val376Leu; ENSRNOP00000074634:p.Val376Leu; ENSRNOP00000083603:p.Val376Leu; ENSRNOP00000084163:p.Val376Leu
1	56490169	T	G	17	17	100	8173542	ENSRNOG00000001489, ENSRNOG00000001490	Tbp, Pdcd2	protein_coding	TATA box binding protein [Source:RGD Symbol;Acc:67398], programmed cell death 2 [Source:RGD Symbol;Acc:61887]		ENSRNOT00000002040:c.219A>C; ENSRNOT00000105252:c.1004T>G; ENSRNOT00000114159:c.*632T>G; ENSRNOT00000115879:c.219A>C; ENSRNOT00000118785:c.877+11324T>G	ENSRNOP00000002040:p.Glu73Asp; ENSRNOP00000087671:p.Glu73Asp; ENSRNOP00000088616:p.Leu335Arg
1	56505751	A	C	4	20	20		ENSRNOG00000001489, ENSRNOG00000021493	Tbp, Prdm9	protein_coding	TATA box binding protein [Source:RGD Symbol;Acc:67398], PR/SET domain 9 [Source:RGD Symbol;Acc:1305247]		ENSRNOT00000066370:c.2381T>G; ENSRNOT00000118785:c.878-3998A>C	ENSRNOP00000060531:p.Val794Gly
1	56505881	G	A	18	18	100		ENSRNOG00000001489, ENSRNOG00000021493	Tbp, Prdm9	protein_coding	TATA box binding protein [Source:RGD Symbol;Acc:67398], PR/SET domain 9 [Source:RGD Symbol;Acc:1305247]		ENSRNOT00000066370:c.2251C>T; ENSRNOT00000118785:c.878-3868G>A	ENSRNOP00000060531:p.Leu751Phe
1	56505886	T	A	4	15	26.6667		ENSRNOG00000001489, ENSRNOG00000021493	Tbp, Prdm9	protein_coding	TATA box binding protein [Source:RGD Symbol;Acc:67398], PR/SET domain 9 [Source:RGD Symbol;Acc:1305247]		ENSRNOT00000066370:c.2246A>T; ENSRNOT00000118785:c.878-3863T>A	ENSRNOP00000060531:p.Gln749Leu
1	56505886	T	C	5	15	33.3333		ENSRNOG00000001489, ENSRNOG00000021493	Tbp, Prdm9	protein_coding	TATA box binding protein [Source:RGD Symbol;Acc:67398], PR/SET domain 9 [Source:RGD Symbol;Acc:1305247]		ENSRNOT00000066370:c.2246A>G; ENSRNOT00000118785:c.878-3863T>C	ENSRNOP00000060531:p.Gln749Arg
1	56505949	T	C	3	12	25	107092723	ENSRNOG00000001489, ENSRNOG00000021493	Tbp, Prdm9	protein_coding	TATA box binding protein [Source:RGD Symbol;Acc:67398], PR/SET domain 9 [Source:RGD Symbol;Acc:1305247]		ENSRNOT00000066370:c.2183A>G; ENSRNOT00000118785:c.878-3800T>C	ENSRNOP00000060531:p.Asn728Ser
1	56506054	A	C	5	10	50		ENSRNOG00000001489, ENSRNOG00000021493	Tbp, Prdm9	protein_coding	TATA box binding protein [Source:RGD Symbol;Acc:67398], PR/SET domain 9 [Source:RGD Symbol;Acc:1305247]		ENSRNOT00000066370:c.2078T>G; ENSRNOT00000118785:c.878-3695A>C	ENSRNOP00000060531:p.Leu693Arg
1	56506108	C	T	14	14	100		ENSRNOG00000001489, ENSRNOG00000021493	Tbp, Prdm9	protein_coding	TATA box binding protein [Source:RGD Symbol;Acc:67398], PR/SET domain 9 [Source:RGD Symbol;Acc:1305247]		ENSRNOT00000066370:c.2024G>A; ENSRNOT00000118785:c.878-3641C>T	ENSRNOP00000060531:p.Arg675Gln
1	56506466	A	T	21	21	100	105021420	ENSRNOG00000001489, ENSRNOG00000021493	Tbp, Prdm9	protein_coding	TATA box binding protein [Source:RGD Symbol;Acc:67398], PR/SET domain 9 [Source:RGD Symbol;Acc:1305247]		ENSRNOT00000066370:c.1666T>A; ENSRNOT00000118785:c.878-3283A>T	ENSRNOP00000060531:p.Ser556Thr
1	56726570	G	C	30	30	100	3318900396	ENSRNOG00000014434	Chd1	protein_coding	chromodomain helicase DNA binding protein 1 [Source:RGD Symbol;Acc:1306794]		ENSRNOT00000019358:c.4858G>C; ENSRNOT00000083968:c.4813G>C	ENSRNOP00000019358:p.Val1620Leu; ENSRNOP00000073550:p.Val1605Leu
1	56787486	C	A	15	15	100	3318902315	ENSRNOG00000064721	Rgmb	protein_coding	repulsive guidance molecule BMP co-receptor b [Source:RGD Symbol;Acc:1595392]		ENSRNOT00000075401:c.139G>T; ENSRNOT00000115186:c.-4914G>T	ENSRNOP00000066746:p.Ala47Ser
1	58116855	A	G	24	24	100	3318905439	ENSRNOG00000012692	Riok2	protein_coding	RIO kinase 2 [Source:RGD Symbol;Acc:1311588]		ENSRNOT00000017165:c.1491+712A>G; ENSRNOT00000104256:c.1382A>G	ENSRNOP00000091554:p.Lys461Arg
1	58116933	T	C	24	24	100	197809911	ENSRNOG00000012692	Riok2	protein_coding	RIO kinase 2 [Source:RGD Symbol;Acc:1311588]		ENSRNOT00000017165:c.1491+790T>C; ENSRNOT00000104256:c.1460T>C	ENSRNOP00000091554:p.Met487Thr
1	58416970	C	T	36	36	100	3318903403	ENSRNOG00000064980	gene:ENSRNOG00000064980	protein_coding			ENSRNOT00000112146:c.59C>T	ENSRNOP00000091811:p.Thr20Ile
1	58749470	T	C	26	26	100	106317390	ENSRNOG00000011174	Fpr1	protein_coding	formyl peptide receptor 1 [Source:RGD Symbol;Acc:1310883]		ENSRNOT00000014842:c.4A>G	ENSRNOP00000014841:p.Asn2Asp
1	58784181	A	T	10	10	100		ENSRNOG00000042605	Fpr2	protein_coding	formyl peptide receptor 2 [Source:RGD Symbol;Acc:1584013]		ENSRNOT00000117661:c.191A>T	ENSRNOP00000094760:p.Tyr64Phe
1	58893185	T	A	19	19	100	106111971	ENSRNOG00000031331	Fpr3	protein_coding	formyl peptide receptor 3 [Source:RGD Symbol;Acc:1566044]		ENSRNOT00000041605:c.913T>A; ENSRNOT00000064917:c.913T>A; ENSRNOT00000097361:c.913T>A	ENSRNOP00000042428:p.Phe305Ile; ENSRNOP00000061936:p.Phe305Ile; ENSRNOP00000096636:p.Phe305Ile
1	58997692	C	T	18	18	100	3318903379	ENSRNOG00000048014	Fpr2l3	protein_coding	formyl peptide receptor 2 like 3 [Source:RGD Symbol;Acc:1582880]		ENSRNOT00000101247:c.602C>T	ENSRNOP00000094631:p.Ser201Leu
1	58997767	T	C	20	20	100	198503259	ENSRNOG00000048014	Fpr2l3	protein_coding	formyl peptide receptor 2 like 3 [Source:RGD Symbol;Acc:1582880]		ENSRNOT00000101247:c.677T>C	ENSRNOP00000094631:p.Val226Ala
1	58997818	T	G	26	26	100	198045423	ENSRNOG00000048014	Fpr2l3	protein_coding	formyl peptide receptor 2 like 3 [Source:RGD Symbol;Acc:1582880]		ENSRNOT00000101247:c.728T>G	ENSRNOP00000094631:p.Leu243Arg
1	58997871	A	C	21	21	100	196995892	ENSRNOG00000048014	Fpr2l3	protein_coding	formyl peptide receptor 2 like 3 [Source:RGD Symbol;Acc:1582880]		ENSRNOT00000101247:c.781A>C	ENSRNOP00000094631:p.Met261Leu
1	58997991	G	A	23	23	100	3318903346	ENSRNOG00000048014	Fpr2l3	protein_coding	formyl peptide receptor 2 like 3 [Source:RGD Symbol;Acc:1582880]		ENSRNOT00000101247:c.901G>A	ENSRNOP00000094631:p.Gly301Ser
1	59181583	A	G	27	27	100	197100277	ENSRNOG00000043056	Fpr2l2	protein_coding	formyl peptide receptor 2 like 2 [Source:RGD Symbol;Acc:1310130]		ENSRNOT00000066769:c.1019T>C; ENSRNOT00000109013:c.1004T>C	ENSRNOP00000059491:p.Phe340Ser; ENSRNOP00000096041:p.Phe335Ser
1	59363934	G	T	28	28	100	3318904946	ENSRNOG00000065836	Vom1r3	protein_coding	vomeronasal 1 receptor 3 [Source:RGD Symbol;Acc:1359495]		ENSRNOT00000097871:c.70G>T; ENSRNOT00000098140:c.70G>T; ENSRNOT00000104869:c.70G>T; ENSRNOT00000118818:c.70G>T	ENSRNOP00000081387:p.Val24Phe; ENSRNOP00000083817:p.Val24Phe; ENSRNOP00000090191:p.Val24Phe; ENSRNOP00000092567:p.Val24Phe
1	59364126	C	G	24	24	100	3318903806	ENSRNOG00000065836	Vom1r3	protein_coding	vomeronasal 1 receptor 3 [Source:RGD Symbol;Acc:1359495]		ENSRNOT00000097871:c.262C>G; ENSRNOT00000098140:c.262C>G; ENSRNOT00000104869:c.262C>G; ENSRNOT00000118818:c.262C>G	ENSRNOP00000081387:p.Gln88Glu; ENSRNOP00000083817:p.Gln88Glu; ENSRNOP00000090191:p.Gln88Glu; ENSRNOP00000092567:p.Gln88Glu
1	59364234	G	A	25	25	100	105241492	ENSRNOG00000065836	Vom1r3	protein_coding	vomeronasal 1 receptor 3 [Source:RGD Symbol;Acc:1359495]		ENSRNOT00000097871:c.370G>A; ENSRNOT00000098140:c.370G>A; ENSRNOT00000104869:c.370G>A; ENSRNOT00000118818:c.370G>A	ENSRNOP00000081387:p.Val124Ile; ENSRNOP00000083817:p.Val124Ile; ENSRNOP00000090191:p.Val124Ile; ENSRNOP00000092567:p.Val124Ile
1	59364286	T	C	5	27	18.5185		ENSRNOG00000065836	Vom1r3	protein_coding	vomeronasal 1 receptor 3 [Source:RGD Symbol;Acc:1359495]		ENSRNOT00000097871:c.422T>C; ENSRNOT00000098140:c.422T>C; ENSRNOT00000104869:c.422T>C; ENSRNOT00000118818:c.422T>C	ENSRNOP00000081387:p.Val141Ala; ENSRNOP00000083817:p.Val141Ala; ENSRNOP00000090191:p.Val141Ala; ENSRNOP00000092567:p.Val141Ala
1	59506858	T	A	19	19	100	105446359	ENSRNOG00000065448	Vom2r11	protein_coding	vomeronasal 2 receptor, 11 [Source:RGD Symbol;Acc:1563778]		ENSRNOT00000103830:c.1301A>T	ENSRNOP00000091291:p.Glu434Val
1	59512642	C	T	14	14	100	3318907099	ENSRNOG00000065448	Vom2r11	protein_coding	vomeronasal 2 receptor, 11 [Source:RGD Symbol;Acc:1563778]		ENSRNOT00000103830:c.355G>A	ENSRNOP00000091291:p.Glu119Lys
1	59686569	C	T	17	17	100	107283463	ENSRNOG00000045732	Fpr2l1	protein_coding	formyl peptide receptor 2 like 1 [Source:RGD Symbol;Acc:1309032]		ENSRNOT00000039037:c.982G>A; ENSRNOT00000044825:c.982G>A; ENSRNOT00000114774:c.982G>A	ENSRNOP00000037328:p.Asp328Asn; ENSRNOP00000047516:p.Asp328Asn; ENSRNOP00000078138:p.Asp328Asn
1	59686773	T	C	11	11	100	106300866	ENSRNOG00000045732	Fpr2l1	protein_coding	formyl peptide receptor 2 like 1 [Source:RGD Symbol;Acc:1309032]		ENSRNOT00000039037:c.778A>G; ENSRNOT00000044825:c.778A>G; ENSRNOT00000114774:c.778A>G	ENSRNOP00000037328:p.Ile260Val; ENSRNOP00000047516:p.Ile260Val; ENSRNOP00000078138:p.Ile260Val
1	59686788	A	C	13	13	100	106774591	ENSRNOG00000045732	Fpr2l1	protein_coding	formyl peptide receptor 2 like 1 [Source:RGD Symbol;Acc:1309032]		ENSRNOT00000039037:c.763T>G; ENSRNOT00000044825:c.763T>G; ENSRNOT00000114774:c.763T>G	ENSRNOP00000037328:p.Phe255Val; ENSRNOP00000047516:p.Phe255Val; ENSRNOP00000078138:p.Phe255Val
1	59829301	T	A	15	15	100	3318906051	ENSRNOG00000065978	Vom1r6	protein_coding	vomeronasal 1 receptor 6 [Source:RGD Symbol;Acc:1359507]		ENSRNOT00000103604:c.73T>A; ENSRNOT00000108959:c.73T>A; ENSRNOT00000110143:c.73T>A; ENSRNOT00000111142:c.73T>A; ENSRNOT00000116496:c.73T>A	ENSRNOP00000078727:p.Ser25Thr; ENSRNOP00000079810:p.Ser25Thr; ENSRNOP00000088546:p.Ser25Thr; ENSRNOP00000090609:p.Ser25Thr; ENSRNOP00000093425:p.Ser25Thr
1	59829505	A	T	18	18	100	3318906052	ENSRNOG00000065978	Vom1r6	protein_coding	vomeronasal 1 receptor 6 [Source:RGD Symbol;Acc:1359507]		ENSRNOT00000103604:c.277A>T; ENSRNOT00000108959:c.277A>T; ENSRNOT00000110143:c.277A>T; ENSRNOT00000111142:c.277A>T; ENSRNOT00000116496:c.277A>T	ENSRNOP00000078727:p.Ser93Cys; ENSRNOP00000079810:p.Ser93Cys; ENSRNOP00000088546:p.Ser93Cys; ENSRNOP00000090609:p.Ser93Cys; ENSRNOP00000093425:p.Ser93Cys
1	59829537	T	G	16	16	100	3318905977	ENSRNOG00000065978	Vom1r6	protein_coding	vomeronasal 1 receptor 6 [Source:RGD Symbol;Acc:1359507]		ENSRNOT00000103604:c.309T>G; ENSRNOT00000108959:c.309T>G; ENSRNOT00000110143:c.309T>G; ENSRNOT00000111142:c.309T>G; ENSRNOT00000116496:c.309T>G	ENSRNOP00000078727:p.Ser103Arg; ENSRNOP00000079810:p.Ser103Arg; ENSRNOP00000088546:p.Ser103Arg; ENSRNOP00000090609:p.Ser103Arg; ENSRNOP00000093425:p.Ser103Arg
1	59829558	C	G	17	17	100	3318910107	ENSRNOG00000065978	Vom1r6	protein_coding	vomeronasal 1 receptor 6 [Source:RGD Symbol;Acc:1359507]		ENSRNOT00000103604:c.330C>G; ENSRNOT00000108959:c.330C>G; ENSRNOT00000110143:c.330C>G; ENSRNOT00000111142:c.330C>G; ENSRNOT00000116496:c.330C>G	ENSRNOP00000078727:p.Ile110Met; ENSRNOP00000079810:p.Ile110Met; ENSRNOP00000088546:p.Ile110Met; ENSRNOP00000090609:p.Ile110Met; ENSRNOP00000093425:p.Ile110Met
1	59829604	A	G	19	19	100	3318908651	ENSRNOG00000065978	Vom1r6	protein_coding	vomeronasal 1 receptor 6 [Source:RGD Symbol;Acc:1359507]		ENSRNOT00000103604:c.376A>G; ENSRNOT00000108959:c.376A>G; ENSRNOT00000110143:c.376A>G; ENSRNOT00000111142:c.376A>G; ENSRNOT00000116496:c.376A>G	ENSRNOP00000078727:p.Lys126Glu; ENSRNOP00000079810:p.Lys126Glu; ENSRNOP00000088546:p.Lys126Glu; ENSRNOP00000090609:p.Lys126Glu; ENSRNOP00000093425:p.Lys126Glu
1	59829710	C	A	19	19	100	3318908735	ENSRNOG00000065978	Vom1r6	protein_coding	vomeronasal 1 receptor 6 [Source:RGD Symbol;Acc:1359507]		ENSRNOT00000103604:c.482C>A; ENSRNOT00000108959:c.482C>A; ENSRNOT00000110143:c.482C>A; ENSRNOT00000111142:c.482C>A; ENSRNOT00000116496:c.482C>A	ENSRNOP00000078727:p.Pro161Gln; ENSRNOP00000079810:p.Pro161Gln; ENSRNOP00000088546:p.Pro161Gln; ENSRNOP00000090609:p.Pro161Gln; ENSRNOP00000093425:p.Pro161Gln
1	59830105	T	C	15	15	100	104942499	ENSRNOG00000065978	Vom1r6	protein_coding	vomeronasal 1 receptor 6 [Source:RGD Symbol;Acc:1359507]		ENSRNOT00000103604:c.877T>C; ENSRNOT00000108959:c.877T>C; ENSRNOT00000110143:c.877T>C; ENSRNOT00000111142:c.877T>C; ENSRNOT00000116496:c.877T>C	ENSRNOP00000078727:p.Ser293Pro; ENSRNOP00000079810:p.Ser293Pro; ENSRNOP00000088546:p.Ser293Pro; ENSRNOP00000090609:p.Ser293Pro; ENSRNOP00000093425:p.Ser293Pro
1	59872029	A	G	25	25	100	105887540	ENSRNOG00000068940	Vom1r7	protein_coding	vomeronasal 1 receptor 7 [Source:RGD Symbol;Acc:1359169]		ENSRNOT00000106666:c.622T>C; ENSRNOT00000109285:c.622T>C; ENSRNOT00000111966:c.622T>C	ENSRNOP00000080860:p.Tyr208His; ENSRNOP00000088996:p.Tyr208His; ENSRNOP00000090493:p.Tyr208His
1	59872059	C	T	22	22	100	106587840	ENSRNOG00000068940	Vom1r7	protein_coding	vomeronasal 1 receptor 7 [Source:RGD Symbol;Acc:1359169]		ENSRNOT00000106666:c.592G>A; ENSRNOT00000109285:c.592G>A; ENSRNOT00000111966:c.592G>A	ENSRNOP00000080860:p.Val198Ile; ENSRNOP00000088996:p.Val198Ile; ENSRNOP00000090493:p.Val198Ile
1	59872271	A	T	28	28	100	105309079	ENSRNOG00000068940	Vom1r7	protein_coding	vomeronasal 1 receptor 7 [Source:RGD Symbol;Acc:1359169]		ENSRNOT00000106666:c.380T>A; ENSRNOT00000109285:c.380T>A; ENSRNOT00000111966:c.380T>A	ENSRNOP00000080860:p.Phe127Tyr; ENSRNOP00000088996:p.Phe127Tyr; ENSRNOP00000090493:p.Phe127Tyr
1	60116376	A	G	36	36	100	104922369	ENSRNOG00000066108	Vom1r11	protein_coding	vomeronasal 1 receptor 11 [Source:RGD Symbol;Acc:1359457]		ENSRNOT00000110551:c.773T>C; ENSRNOT00000113636:c.773T>C	ENSRNOP00000081078:p.Val258Ala; ENSRNOP00000086131:p.Val258Ala
1	60116821	C	T	31	31	100	105020320	ENSRNOG00000066108	Vom1r11	protein_coding	vomeronasal 1 receptor 11 [Source:RGD Symbol;Acc:1359457]		ENSRNOT00000110551:c.328G>A; ENSRNOT00000113636:c.328G>A	ENSRNOP00000081078:p.Val110Ile; ENSRNOP00000086131:p.Val110Ile
1	60294451	G	A	18	18	100	107274002	ENSRNOG00000068514	gene:ENSRNOG00000068514	protein_coding			ENSRNOT00000094853:c.857C>T	ENSRNOP00000086310:p.Pro286Leu
1	60295274	C	G	10	17	58.8235		ENSRNOG00000068514	gene:ENSRNOG00000068514	protein_coding			ENSRNOT00000094853:c.34G>C	ENSRNOP00000086310:p.Glu12Gln
1	60296345	A	G	10	10	100		ENSRNOG00000068514	gene:ENSRNOG00000068514	protein_coding			ENSRNOT00000094853:c.2T>C	ENSRNOP00000086310:p.Met1?
1	60401542	G	C	29	29	100		ENSRNOG00000065515	LOC681990	protein_coding	similar to vomeronasal V1r-type receptor V1re22 [Source:RGD Symbol;Acc:1589290]		ENSRNOT00000097316:c.386C>G; ENSRNOT00000103565:c.386C>G; ENSRNOT00000109520:c.386C>G; ENSRNOT00000118594:c.386C>G	ENSRNOP00000078476:p.Thr129Ser; ENSRNOP00000087512:p.Thr129Ser; ENSRNOP00000091478:p.Thr129Ser; ENSRNOP00000093762:p.Thr129Ser
1	60703748	T	G	22	22	100	3318910001	ENSRNOG00000059492	LOC100365363	protein_coding	vomeronasal 1 receptor, F4-like [Source:RGD Symbol;Acc:2319215]		ENSRNOT00000088689:c.1327T>G	ENSRNOP00000071548:p.Ser443Ala
1	60781876	A	G	10	10	100		ENSRNOG00000067452	gene:ENSRNOG00000067452	protein_coding			ENSRNOT00000071177:c.235A>G	ENSRNOP00000092939:p.Ile79Val
1	60782357	C	G	15	15	100		ENSRNOG00000067452	gene:ENSRNOG00000067452	protein_coding			ENSRNOT00000071177:c.716C>G	ENSRNOP00000092939:p.Thr239Arg
1	60782641	G	C	24	24	100		ENSRNOG00000067452	gene:ENSRNOG00000067452	protein_coding			ENSRNOT00000071177:c.953G>C	ENSRNOP00000092939:p.Arg318Thr
1	60870598	G	A	12	12	100	105643332	ENSRNOG00000063416	Vom1r19	protein_coding			ENSRNOT00000100941:c.655G>A	ENSRNOP00000080685:p.Ala219Thr
1	60870635	A	G	13	13	100	107269645	ENSRNOG00000063416	Vom1r19	protein_coding			ENSRNOT00000100941:c.692A>G	ENSRNOP00000080685:p.Gln231Arg
1	60889599	C	A	26	26	100	107548545	ENSRNOG00000068732	gene:ENSRNOG00000068732	protein_coding			ENSRNOT00000116967:c.162C>A	ENSRNOP00000094452:p.Asn54Lys
1	62022642	C	T	29	56	51.7857		ENSRNOG00000057050	Vom2r13	protein_coding	vomeronasal 2 receptor, 13 [Source:RGD Symbol;Acc:1594671]		ENSRNOT00000081724:c.28C>T; ENSRNOT00000086867:c.28C>T	ENSRNOP00000071180:p.Leu10Phe; ENSRNOP00000071206:p.Leu10Phe
1	62022657	C	T	28	53	52.8302		ENSRNOG00000057050	Vom2r13	protein_coding	vomeronasal 2 receptor, 13 [Source:RGD Symbol;Acc:1594671]		ENSRNOT00000081724:c.43C>T; ENSRNOT00000086867:c.43C>T	ENSRNOP00000071180:p.Leu15Phe; ENSRNOP00000071206:p.Leu15Phe
1	62024880	C	A	14	35	40		ENSRNOG00000057050	Vom2r13	protein_coding	vomeronasal 2 receptor, 13 [Source:RGD Symbol;Acc:1594671]		ENSRNOT00000081724:c.402C>A; ENSRNOT00000086867:c.402C>A	ENSRNOP00000071180:p.Asp134Glu; ENSRNOP00000071206:p.Asp134Glu
1	62024897	T	C	12	27	44.4444		ENSRNOG00000057050	Vom2r13	protein_coding	vomeronasal 2 receptor, 13 [Source:RGD Symbol;Acc:1594671]		ENSRNOT00000081724:c.419T>C; ENSRNOT00000086867:c.419T>C	ENSRNOP00000071180:p.Val140Ala; ENSRNOP00000071206:p.Val140Ala
1	62024908	T	G	13	29	44.8276		ENSRNOG00000057050	Vom2r13	protein_coding	vomeronasal 2 receptor, 13 [Source:RGD Symbol;Acc:1594671]		ENSRNOT00000081724:c.430T>G; ENSRNOT00000086867:c.430T>G	ENSRNOP00000071180:p.Leu144Val; ENSRNOP00000071206:p.Leu144Val
1	62025814	A	T	9	31	29.0323		ENSRNOG00000057050	Vom2r13	protein_coding	vomeronasal 2 receptor, 13 [Source:RGD Symbol;Acc:1594671]		ENSRNOT00000081724:c.515A>T; ENSRNOT00000086867:c.515A>T	ENSRNOP00000071180:p.Tyr172Phe; ENSRNOP00000071206:p.Tyr172Phe
1	62025826	C	T	9	30	30		ENSRNOG00000057050	Vom2r13	protein_coding	vomeronasal 2 receptor, 13 [Source:RGD Symbol;Acc:1594671]		ENSRNOT00000081724:c.527C>T; ENSRNOT00000086867:c.527C>T	ENSRNOP00000071180:p.Pro176Leu; ENSRNOP00000071206:p.Pro176Leu
1	62025918	A	C	5	24	20.8333		ENSRNOG00000057050	Vom2r13	protein_coding	vomeronasal 2 receptor, 13 [Source:RGD Symbol;Acc:1594671]		ENSRNOT00000081724:c.619A>C; ENSRNOT00000086867:c.619A>C	ENSRNOP00000071180:p.Ser207Arg; ENSRNOP00000071206:p.Ser207Arg
1	62025942	T	A	10	24	41.6667		ENSRNOG00000057050	Vom2r13	protein_coding	vomeronasal 2 receptor, 13 [Source:RGD Symbol;Acc:1594671]		ENSRNOT00000081724:c.643T>A; ENSRNOT00000086867:c.643T>A	ENSRNOP00000071180:p.Phe215Ile; ENSRNOP00000071206:p.Phe215Ile
1	62025968	T	G	10	31	32.2581		ENSRNOG00000057050	Vom2r13	protein_coding	vomeronasal 2 receptor, 13 [Source:RGD Symbol;Acc:1594671]		ENSRNOT00000081724:c.669T>G; ENSRNOT00000086867:c.669T>G	ENSRNOP00000071180:p.His223Gln; ENSRNOP00000071206:p.His223Gln
1	62026008	G	A	10	32	31.25		ENSRNOG00000057050	Vom2r13	protein_coding	vomeronasal 2 receptor, 13 [Source:RGD Symbol;Acc:1594671]		ENSRNOT00000081724:c.709G>A; ENSRNOT00000086867:c.709G>A	ENSRNOP00000071180:p.Val237Ile; ENSRNOP00000071206:p.Val237Ile
1	62026041	G	A	12	34	35.2941		ENSRNOG00000057050	Vom2r13	protein_coding	vomeronasal 2 receptor, 13 [Source:RGD Symbol;Acc:1594671]		ENSRNOT00000081724:c.742G>A; ENSRNOT00000086867:c.742G>A	ENSRNOP00000071180:p.Asp248Asn; ENSRNOP00000071206:p.Asp248Asn
1	62026089	T	A	6	32	18.75		ENSRNOG00000057050	Vom2r13	protein_coding	vomeronasal 2 receptor, 13 [Source:RGD Symbol;Acc:1594671]		ENSRNOT00000081724:c.790T>A; ENSRNOT00000086867:c.790T>A	ENSRNOP00000071180:p.Leu264Met; ENSRNOP00000071206:p.Leu264Met
1	62026232	A	C	4	25	16		ENSRNOG00000057050	Vom2r13	protein_coding	vomeronasal 2 receptor, 13 [Source:RGD Symbol;Acc:1594671]		ENSRNOT00000081724:c.933A>C; ENSRNOT00000086867:c.933A>C	ENSRNOP00000071180:p.Glu311Asp; ENSRNOP00000071206:p.Glu311Asp
1	62026236	A	G	4	24	16.6667		ENSRNOG00000057050	Vom2r13	protein_coding	vomeronasal 2 receptor, 13 [Source:RGD Symbol;Acc:1594671]		ENSRNOT00000081724:c.937A>G; ENSRNOT00000086867:c.937A>G	ENSRNOP00000071180:p.Ile313Val; ENSRNOP00000071206:p.Ile313Val
1	62026440	A	C	6	27	22.2222		ENSRNOG00000057050	Vom2r13	protein_coding	vomeronasal 2 receptor, 13 [Source:RGD Symbol;Acc:1594671]		ENSRNOT00000081724:c.1141A>C; ENSRNOT00000086867:c.1141A>C	ENSRNOP00000071180:p.Asn381His; ENSRNOP00000071206:p.Asn381His
1	62026569	C	G	5	31	16.129		ENSRNOG00000057050	Vom2r13	protein_coding	vomeronasal 2 receptor, 13 [Source:RGD Symbol;Acc:1594671]		ENSRNOT00000081724:c.1270C>G; ENSRNOT00000086867:c.1270C>G	ENSRNOP00000071180:p.Gln424Glu; ENSRNOP00000071206:p.Gln424Glu
1	62314713	G	T	12	41	29.2683		ENSRNOG00000055298	Vom2r80	protein_coding	vomeronasal 2 receptor, 80 [Source:RGD Symbol;Acc:1559687]		ENSRNOT00000086274:c.1358C>A	ENSRNOP00000070649:p.Ala453Glu
1	62314785	T	C	20	42	47.619		ENSRNOG00000055298	Vom2r80	protein_coding	vomeronasal 2 receptor, 80 [Source:RGD Symbol;Acc:1559687]		ENSRNOT00000086274:c.1286A>G	ENSRNOP00000070649:p.Asn429Ser
1	62322984	C	T	8	31	25.8065		ENSRNOG00000055298	Vom2r80	protein_coding	vomeronasal 2 receptor, 80 [Source:RGD Symbol;Acc:1559687]		ENSRNOT00000086274:c.649G>A	ENSRNOP00000070649:p.Val217Ile
1	62323074	T	G	6	30	20		ENSRNOG00000055298	Vom2r80	protein_coding	vomeronasal 2 receptor, 80 [Source:RGD Symbol;Acc:1559687]		ENSRNOT00000086274:c.559A>C	ENSRNOP00000070649:p.Ser187Arg
1	63151060	C	G	2	14	14.2857		ENSRNOG00000058286	LOC682419	protein_coding	similar to putative pheromone receptor (Go-VN4) [Source:RGD Symbol;Acc:1583473]		ENSRNOT00000087308:c.474C>G; ENSRNOT00000087336:c.474C>G; ENSRNOT00000113992:c.474C>G	ENSRNOP00000072717:p.Asn158Lys; ENSRNOP00000075441:p.Asn158Lys; ENSRNOP00000080770:p.Asn158Lys
1	63386474	T	A	10	24	41.6667		ENSRNOG00000067912	LOC120097717	protein_coding	vomeronasal type-2 receptor 116-like [Source:RGD Symbol;Acc:41158037]		ENSRNOT00000029893:c.1848T>A; ENSRNOT00000041089:c.1959T>A	ENSRNOP00000037814:p.His616Gln; ENSRNOP00000046161:p.His653Gln
1	63386854	C	T	7	46	15.2174		ENSRNOG00000067912	LOC120097717	protein_coding	vomeronasal type-2 receptor 116-like [Source:RGD Symbol;Acc:41158037]		ENSRNOT00000029893:c.2228C>T; ENSRNOT00000041089:c.2339C>T	ENSRNOP00000037814:p.Pro743Leu; ENSRNOP00000046161:p.Pro780Leu
1	63430546	T	C	16	26	61.5385		ENSRNOG00000064925	gene:ENSRNOG00000064925	protein_coding			ENSRNOT00000042713:c.719T>C	ENSRNOP00000041617:p.Leu240Pro
1	63430630	A	C	9	22	40.9091		ENSRNOG00000064925	gene:ENSRNOG00000064925	protein_coding			ENSRNOT00000042713:c.803A>C	ENSRNOP00000041617:p.Asn268Thr
1	63430642	C	A	8	23	34.7826		ENSRNOG00000064925	gene:ENSRNOG00000064925	protein_coding			ENSRNOT00000042713:c.815C>A	ENSRNOP00000041617:p.Thr272Lys
1	63430781	C	A	18	32	56.25		ENSRNOG00000064925	gene:ENSRNOG00000064925	protein_coding			ENSRNOT00000042713:c.954C>A	ENSRNOP00000041617:p.His318Gln
1	63432351	G	A	4	24	16.6667		ENSRNOG00000064925	gene:ENSRNOG00000064925	protein_coding			ENSRNOT00000042713:c.1228G>A	ENSRNOP00000041617:p.Glu410Lys
1	63432364	G	A	4	23	17.3913		ENSRNOG00000064925	gene:ENSRNOG00000064925	protein_coding			ENSRNOT00000042713:c.1241G>A	ENSRNOP00000041617:p.Arg414Lys
1	63432367	T	C	4	21	19.0476		ENSRNOG00000064925	gene:ENSRNOG00000064925	protein_coding			ENSRNOT00000042713:c.1244T>C	ENSRNOP00000041617:p.Ile415Thr
1	63441295	A	G	3	18	16.6667		ENSRNOG00000064925	gene:ENSRNOG00000064925	protein_coding			ENSRNOT00000042713:c.1789A>G	ENSRNOP00000041617:p.Ile597Val
1	63441316	G	T	3	21	14.2857		ENSRNOG00000064925	gene:ENSRNOG00000064925	protein_coding			ENSRNOT00000042713:c.1810G>T	ENSRNOP00000041617:p.Ala604Ser
1	63481376	C	G	3	20	15		ENSRNOG00000069718	LOC100910798	protein_coding	vomeronasal type-2 receptor 26-like [Source:RGD Symbol;Acc:6496699]		ENSRNOT00000040595:c.884C>G	ENSRNOP00000044630:p.Thr295Arg
1	63557022	C	A	6	35	17.1429		ENSRNOG00000070809	Vom2r19	protein_coding	vomeronasal 2 receptor 19 [Source:RGD Symbol;Acc:1592235]		ENSRNOT00000042466:c.24C>A; ENSRNOT00000046796:c.60C>A	ENSRNOP00000049930:p.Phe8Leu; ENSRNOP00000050552:p.Phe20Leu
1	63562455	G	C	10	31	32.2581		ENSRNOG00000070809	Vom2r19	protein_coding	vomeronasal 2 receptor 19 [Source:RGD Symbol;Acc:1592235]		ENSRNOT00000042466:c.1493G>C; ENSRNOT00000046796:c.1529G>C	ENSRNOP00000049930:p.Cys498Ser; ENSRNOP00000050552:p.Cys510Ser
1	63562463	C	A	10	34	29.4118		ENSRNOG00000070809	Vom2r19	protein_coding	vomeronasal 2 receptor 19 [Source:RGD Symbol;Acc:1592235]		ENSRNOT00000042466:c.1501C>A; ENSRNOT00000046796:c.1537C>A	ENSRNOP00000049930:p.Leu501Met; ENSRNOP00000050552:p.Leu513Met
1	63601575	C	T	19	42	45.2381		ENSRNOG00000071097	Vom2r19	protein_coding	vomeronasal 2 receptor 19 [Source:RGD Symbol;Acc:1592235]		ENSRNOT00000107841:c.293C>T	ENSRNOP00000082070:p.Thr98Ile
1	63601578	T	C	19	41	46.3415		ENSRNOG00000071097	Vom2r19	protein_coding	vomeronasal 2 receptor 19 [Source:RGD Symbol;Acc:1592235]		ENSRNOT00000107841:c.296T>C	ENSRNOP00000082070:p.Phe99Ser
1	63601613	C	G	16	40	40		ENSRNOG00000071097	Vom2r19	protein_coding	vomeronasal 2 receptor 19 [Source:RGD Symbol;Acc:1592235]		ENSRNOT00000107841:c.331C>G	ENSRNOP00000082070:p.Gln111Glu
1	63602130	C	T	18	41	43.9024		ENSRNOG00000071097	Vom2r19	protein_coding	vomeronasal 2 receptor 19 [Source:RGD Symbol;Acc:1592235]		ENSRNOT00000107841:c.511C>T	ENSRNOP00000082070:p.Pro171Ser
1	63602352	A	C	5	27	18.5185		ENSRNOG00000071097	Vom2r19	protein_coding	vomeronasal 2 receptor 19 [Source:RGD Symbol;Acc:1592235]		ENSRNOT00000107841:c.733A>C	ENSRNOP00000082070:p.Ile245Leu
1	63602448	C	A	9	28	32.1429		ENSRNOG00000071097	Vom2r19	protein_coding	vomeronasal 2 receptor 19 [Source:RGD Symbol;Acc:1592235]		ENSRNOT00000107841:c.829C>A	ENSRNOP00000082070:p.Pro277Thr
1	63602501	G	C	10	29	34.4828		ENSRNOG00000071097	Vom2r19	protein_coding	vomeronasal 2 receptor 19 [Source:RGD Symbol;Acc:1592235]		ENSRNOT00000107841:c.882G>C	ENSRNOP00000082070:p.Gln294His
1	63602503	G	A	10	29	34.4828		ENSRNOG00000071097	Vom2r19	protein_coding	vomeronasal 2 receptor 19 [Source:RGD Symbol;Acc:1592235]		ENSRNOT00000107841:c.884G>A	ENSRNOP00000082070:p.Arg295Lys
1	63602574	A	T	4	23	17.3913		ENSRNOG00000071097	Vom2r19	protein_coding	vomeronasal 2 receptor 19 [Source:RGD Symbol;Acc:1592235]		ENSRNOT00000107841:c.955A>T	ENSRNOP00000082070:p.Arg319*
1	63602623	A	C	7	28	25		ENSRNOG00000071097	Vom2r19	protein_coding	vomeronasal 2 receptor 19 [Source:RGD Symbol;Acc:1592235]		ENSRNOT00000107841:c.1004A>C	ENSRNOP00000082070:p.Asn335Thr
1	63602635	C	A	7	27	25.9259		ENSRNOG00000071097	Vom2r19	protein_coding	vomeronasal 2 receptor 19 [Source:RGD Symbol;Acc:1592235]		ENSRNOT00000107841:c.1016C>A	ENSRNOP00000082070:p.Thr339Lys
1	63615063	G	A	7	44	15.9091		ENSRNOG00000071097	Vom2r19	protein_coding	vomeronasal 2 receptor 19 [Source:RGD Symbol;Acc:1592235]		ENSRNOT00000107841:c.1673G>A	ENSRNOP00000082070:p.Arg558Gln
1	63615377	T	A	31	54	57.4074		ENSRNOG00000071097	Vom2r19	protein_coding	vomeronasal 2 receptor 19 [Source:RGD Symbol;Acc:1592235]		ENSRNOT00000107841:c.1987T>A	ENSRNOP00000082070:p.Ser663Thr
1	63654203	G	C	11	48	22.9167		ENSRNOG00000066191	Vom2r18	protein_coding	vomeronasal 2 receptor, 18 [Source:RGD Symbol;Acc:708409]		ENSRNOT00000044015:c.494G>C; ENSRNOT00000071544:c.521G>C	ENSRNOP00000048641:p.Arg165Pro; ENSRNOP00000064924:p.Arg174Pro
1	63654208	C	T	12	50	24		ENSRNOG00000066191	Vom2r18	protein_coding	vomeronasal 2 receptor, 18 [Source:RGD Symbol;Acc:708409]		ENSRNOT00000044015:c.499C>T; ENSRNOT00000071544:c.526C>T	ENSRNOP00000048641:p.Leu167Phe; ENSRNOP00000064924:p.Leu176Phe
1	63654233	C	T	13	53	24.5283		ENSRNOG00000066191	Vom2r18	protein_coding	vomeronasal 2 receptor, 18 [Source:RGD Symbol;Acc:708409]		ENSRNOT00000044015:c.524C>T; ENSRNOT00000071544:c.551C>T	ENSRNOP00000048641:p.Ala175Val; ENSRNOP00000064924:p.Ala184Val
1	63654247	G	A	19	67	28.3582		ENSRNOG00000066191	Vom2r18	protein_coding	vomeronasal 2 receptor, 18 [Source:RGD Symbol;Acc:708409]		ENSRNOT00000044015:c.538G>A; ENSRNOT00000071544:c.565G>A	ENSRNOP00000048641:p.Glu180Lys; ENSRNOP00000064924:p.Glu189Lys
1	63654307	G	C	20	61	32.7869		ENSRNOG00000066191	Vom2r18	protein_coding	vomeronasal 2 receptor, 18 [Source:RGD Symbol;Acc:708409]		ENSRNOT00000044015:c.598G>C; ENSRNOT00000071544:c.625G>C	ENSRNOP00000048641:p.Val200Leu; ENSRNOP00000064924:p.Val209Leu
1	63654496	G	A	17	58	29.3103	105138267	ENSRNOG00000066191	Vom2r18	protein_coding	vomeronasal 2 receptor, 18 [Source:RGD Symbol;Acc:708409]		ENSRNOT00000044015:c.787G>A; ENSRNOT00000071544:c.814G>A	ENSRNOP00000048641:p.Val263Ile; ENSRNOP00000064924:p.Val272Ile
1	63654523	A	G	18	57	31.5789		ENSRNOG00000066191	Vom2r18	protein_coding	vomeronasal 2 receptor, 18 [Source:RGD Symbol;Acc:708409]		ENSRNOT00000044015:c.814A>G; ENSRNOT00000071544:c.841A>G	ENSRNOP00000048641:p.Ile272Val; ENSRNOP00000064924:p.Ile281Val
1	63654576	C	A	15	53	28.3019	105532834	ENSRNOG00000066191	Vom2r18	protein_coding	vomeronasal 2 receptor, 18 [Source:RGD Symbol;Acc:708409]		ENSRNOT00000044015:c.867C>A; ENSRNOT00000071544:c.894C>A	ENSRNOP00000048641:p.Asp289Glu; ENSRNOP00000064924:p.Asp298Glu
1	63680127	T	G	15	61	24.5902	105094356	ENSRNOG00000066191	Vom2r18	protein_coding	vomeronasal 2 receptor, 18 [Source:RGD Symbol;Acc:708409]		ENSRNOT00000044015:c.1654+15983T>G; ENSRNOT00000075013:c.52T>G	ENSRNOP00000067238:p.Ser18Ala
1	63680173	G	A	16	64	25	197304064	ENSRNOG00000066191	Vom2r18	protein_coding	vomeronasal 2 receptor, 18 [Source:RGD Symbol;Acc:708409]		ENSRNOT00000044015:c.1654+16029G>A; ENSRNOT00000075013:c.98G>A	ENSRNOP00000067238:p.Arg33His
1	63680205	C	G	19	69	27.5362	199395081	ENSRNOG00000066191	Vom2r18	protein_coding	vomeronasal 2 receptor, 18 [Source:RGD Symbol;Acc:708409]		ENSRNOT00000044015:c.1654+16061C>G; ENSRNOT00000075013:c.130C>G	ENSRNOP00000067238:p.Arg44Gly
1	63680217	C	G	19	65	29.2308	198516834	ENSRNOG00000066191	Vom2r18	protein_coding	vomeronasal 2 receptor, 18 [Source:RGD Symbol;Acc:708409]		ENSRNOT00000044015:c.1654+16073C>G; ENSRNOT00000075013:c.142C>G	ENSRNOP00000067238:p.Pro48Ala
1	63691348	C	T	19	74	25.6757		ENSRNOG00000066191	Vom2r18	protein_coding	vomeronasal 2 receptor, 18 [Source:RGD Symbol;Acc:708409]		ENSRNOT00000044015:c.1655-14678C>T; ENSRNOT00000075013:c.302C>T	ENSRNOP00000067238:p.Thr101Ile
1	63691420	A	T	34	76	44.7368		ENSRNOG00000066191	Vom2r18	protein_coding	vomeronasal 2 receptor, 18 [Source:RGD Symbol;Acc:708409]		ENSRNOT00000044015:c.1655-14606A>T; ENSRNOT00000075013:c.374A>T	ENSRNOP00000067238:p.Gln125Leu
1	63691443	T	C	34	73	46.5753		ENSRNOG00000066191	Vom2r18	protein_coding	vomeronasal 2 receptor, 18 [Source:RGD Symbol;Acc:708409]		ENSRNOT00000044015:c.1655-14583T>C; ENSRNOT00000075013:c.397T>C	ENSRNOP00000067238:p.Ser133Pro
1	63691464	A	G	15	72	20.8333		ENSRNOG00000066191	Vom2r18	protein_coding	vomeronasal 2 receptor, 18 [Source:RGD Symbol;Acc:708409]		ENSRNOT00000044015:c.1655-14562A>G; ENSRNOT00000075013:c.418A>G	ENSRNOP00000067238:p.Lys140Glu
1	63692077	G	A	19	57	33.3333		ENSRNOG00000066191	Vom2r18	protein_coding	vomeronasal 2 receptor, 18 [Source:RGD Symbol;Acc:708409]		ENSRNOT00000044015:c.1655-13949G>A; ENSRNOT00000075013:c.599G>A	ENSRNOP00000067238:p.Arg200His
1	63692096	G	C	21	61	34.4262		ENSRNOG00000066191	Vom2r18	protein_coding	vomeronasal 2 receptor, 18 [Source:RGD Symbol;Acc:708409]		ENSRNOT00000044015:c.1655-13930G>C; ENSRNOT00000075013:c.618G>C	ENSRNOP00000067238:p.Met206Ile
1	63692784	C	T	25	69	36.2319		ENSRNOG00000066191	Vom2r18	protein_coding	vomeronasal 2 receptor, 18 [Source:RGD Symbol;Acc:708409]		ENSRNOT00000044015:c.1655-13242C>T; ENSRNOT00000075013:c.1306C>T	ENSRNOP00000067238:p.His436Tyr
1	63692786	T	G	47	72	65.2778		ENSRNOG00000066191	Vom2r18	protein_coding	vomeronasal 2 receptor, 18 [Source:RGD Symbol;Acc:708409]	Possible splice site disruption	ENSRNOT00000044015:c.1655-13240T>G; ENSRNOT00000075013:c.1308T>G	ENSRNOP00000067238:p.His436Gln
1	63693999	T	G	48	63	76.1905		ENSRNOG00000066191	Vom2r18	protein_coding	vomeronasal 2 receptor, 18 [Source:RGD Symbol;Acc:708409]		ENSRNOT00000044015:c.1655-12027T>G; ENSRNOT00000075013:c.1416T>G	ENSRNOP00000067238:p.Cys472Trp
1	63706304	C	T	32	71	45.0704		ENSRNOG00000066191	Vom2r18	protein_coding	vomeronasal 2 receptor, 18 [Source:RGD Symbol;Acc:708409]		ENSRNOT00000044015:c.1933C>T; ENSRNOT00000075013:c.1933C>T	ENSRNOP00000048641:p.Arg645Cys; ENSRNOP00000067238:p.Arg645Cys
1	63706541	A	C	16	54	29.6296		ENSRNOG00000066191	Vom2r18	protein_coding	vomeronasal 2 receptor, 18 [Source:RGD Symbol;Acc:708409]		ENSRNOT00000044015:c.2170A>C; ENSRNOT00000075013:c.2170A>C	ENSRNOP00000048641:p.Ile724Leu; ENSRNOP00000067238:p.Ile724Leu
1	63706908	G	T	46	65	70.7692		ENSRNOG00000066191	Vom2r18	protein_coding	vomeronasal 2 receptor, 18 [Source:RGD Symbol;Acc:708409]		ENSRNOT00000044015:c.2537G>T; ENSRNOT00000075013:c.2537G>T	ENSRNOP00000048641:p.Gly846Val; ENSRNOP00000067238:p.Gly846Val
1	67382400	G	T	3	19	15.7895		ENSRNOG00000063495, ENSRNOG00000065646	Or6z7, Or6z5	protein_coding	olfactory receptor family 6 subfamily Z member 7 [Source:RGD Symbol;Acc:1332761], olfactory receptor family 6 subfamily Z member 5 [Source:RGD Symbol;Acc:1333093]		ENSRNOT00000093807:c.385G>T; ENSRNOT00000100975:c.385G>T; ENSRNOT00000106779:c.385G>T; ENSRNOT00000113508:c.*3561C>A	ENSRNOP00000079313:p.Ala129Ser; ENSRNOP00000081869:p.Ala129Ser; ENSRNOP00000088916:p.Ala129Ser
1	69248226	A	G	4	26	15.3846		ENSRNOG00000058906	Ptprh	protein_coding	protein tyrosine phosphatase, receptor type, H [Source:RGD Symbol;Acc:620553]		ENSRNOT00000092117:c.439A>G; ENSRNOT00000105693:c.472A>G; ENSRNOT00000110756:c.436A>G	ENSRNOP00000074068:p.Arg147Gly; ENSRNOP00000079493:p.Arg158Gly; ENSRNOP00000083847:p.Arg146Gly
1	69251644	A	C	13	27	48.1481		ENSRNOG00000058906	Ptprh	protein_coding	protein tyrosine phosphatase, receptor type, H [Source:RGD Symbol;Acc:620553]		ENSRNOT00000092117:c.603A>C; ENSRNOT00000105693:c.636A>C; ENSRNOT00000110756:c.600A>C	ENSRNOP00000074068:p.Arg201Ser; ENSRNOP00000079493:p.Arg212Ser; ENSRNOP00000083847:p.Arg200Ser
1	69251652	C	G	12	28	42.8571	105006033	ENSRNOG00000058906	Ptprh	protein_coding	protein tyrosine phosphatase, receptor type, H [Source:RGD Symbol;Acc:620553]		ENSRNOT00000092117:c.611C>G; ENSRNOT00000105693:c.644C>G; ENSRNOT00000110756:c.608C>G	ENSRNOP00000074068:p.Thr204Arg; ENSRNOP00000079493:p.Thr215Arg; ENSRNOP00000083847:p.Thr203Arg
1	73525716	C	T	35	57	61.4035	3318941625	ENSRNOG00000031113	Zscan22	protein_coding	zinc finger and SCAN domain containing 22 [Source:RGD Symbol;Acc:7606541]		ENSRNOT00000026305:c.1127C>T	ENSRNOP00000026305:p.Thr376Ile
1	74249730	G	A	13	41	31.7073		ENSRNOG00000026764	Pla2g4c	protein_coding	phospholipase A2 group IVC [Source:RGD Symbol;Acc:1594658]		ENSRNOT00000033633:c.80G>A; ENSRNOT00000058334:c.80G>A	ENSRNOP00000034272:p.Arg27Lys; ENSRNOP00000055136:p.Arg27Lys
1	74249732	C	G	14	43	32.5581		ENSRNOG00000026764	Pla2g4c	protein_coding	phospholipase A2 group IVC [Source:RGD Symbol;Acc:1594658]		ENSRNOT00000033633:c.82C>G; ENSRNOT00000058334:c.82C>G	ENSRNOP00000034272:p.Arg28Gly; ENSRNOP00000055136:p.Arg28Gly
1	74250075	G	A	11	37	29.7297		ENSRNOG00000026764	Pla2g4c	protein_coding	phospholipase A2 group IVC [Source:RGD Symbol;Acc:1594658]		ENSRNOT00000033633:c.214G>A; ENSRNOT00000058334:c.214G>A	ENSRNOP00000034272:p.Val72Met; ENSRNOP00000055136:p.Val72Met
1	74255075	A	G	7	38	18.4211		ENSRNOG00000026764	Pla2g4c	protein_coding	phospholipase A2 group IVC [Source:RGD Symbol;Acc:1594658]		ENSRNOT00000033633:c.333A>G; ENSRNOT00000058334:c.333A>G	ENSRNOP00000034272:p.Ile111Met; ENSRNOP00000055136:p.Ile111Met
1	74258848	A	G	31	49	63.2653		ENSRNOG00000026764	Pla2g4c	protein_coding	phospholipase A2 group IVC [Source:RGD Symbol;Acc:1594658]		ENSRNOT00000033633:c.499A>G; ENSRNOT00000058334:c.499A>G	ENSRNOP00000034272:p.Ser167Gly; ENSRNOP00000055136:p.Ser167Gly
1	74264343	C	T	19	30	63.3333		ENSRNOG00000026764	Pla2g4c	protein_coding	phospholipase A2 group IVC [Source:RGD Symbol;Acc:1594658]		ENSRNOT00000033633:c.811C>T; ENSRNOT00000058334:c.811C>T	ENSRNOP00000034272:p.His271Tyr; ENSRNOP00000055136:p.His271Tyr
1	74265278	G	A	6	28	21.4286		ENSRNOG00000026764	Pla2g4c	protein_coding	phospholipase A2 group IVC [Source:RGD Symbol;Acc:1594658]		ENSRNOT00000033633:c.859G>A; ENSRNOT00000058334:c.859G>A	ENSRNOP00000034272:p.Val287Met; ENSRNOP00000055136:p.Val287Met
1	74265851	C	T	6	27	22.2222		ENSRNOG00000026764	Pla2g4c	protein_coding	phospholipase A2 group IVC [Source:RGD Symbol;Acc:1594658]		ENSRNOT00000033633:c.1051C>T; ENSRNOT00000058334:c.1051C>T	ENSRNOP00000034272:p.Pro351Ser; ENSRNOP00000055136:p.Pro351Ser
1	74267505	G	A	12	36	33.3333		ENSRNOG00000026764	Pla2g4c	protein_coding	phospholipase A2 group IVC [Source:RGD Symbol;Acc:1594658]	Possible splice site disruption	ENSRNOT00000033633:c.1250G>A; ENSRNOT00000058334:c.1250G>A	ENSRNOP00000034272:p.Gly417Asp; ENSRNOP00000055136:p.Gly417Asp
1	74267532	A	G	16	38	42.1053		ENSRNOG00000026764	Pla2g4c	protein_coding	phospholipase A2 group IVC [Source:RGD Symbol;Acc:1594658]		ENSRNOT00000033633:c.1277A>G; ENSRNOT00000058334:c.1277A>G	ENSRNOP00000034272:p.Asn426Ser; ENSRNOP00000055136:p.Asn426Ser
1	74267643	C	A	19	39	48.7179		ENSRNOG00000026764	Pla2g4c	protein_coding	phospholipase A2 group IVC [Source:RGD Symbol;Acc:1594658]		ENSRNOT00000033633:c.1388C>A; ENSRNOT00000058334:c.1388C>A	ENSRNOP00000034272:p.Ala463Asp; ENSRNOP00000055136:p.Ala463Asp
1	74274163	A	G	16	44	36.3636		ENSRNOG00000026764	Pla2g4c	protein_coding	phospholipase A2 group IVC [Source:RGD Symbol;Acc:1594658]		ENSRNOT00000033633:c.1768A>G; ENSRNOT00000058334:c.*50A>G	ENSRNOP00000034272:p.Ile590Val
1	74722382	A	C	3	14	21.4286		ENSRNOG00000059786	LOC100360574	protein_coding	alcohol sulfotransferase-like [Source:RGD Symbol;Acc:2321883]		ENSRNOT00000015108:c.345T>G; ENSRNOT00000107542:c.-2977T>G; ENSRNOT00000117195:c.565-52717T>G	ENSRNOP00000015108:p.Asp115Glu
1	75379748	C	A	8	20	40		ENSRNOG00000047986, ENSRNOG00000063815	Sult2a2, Sult2a2-ps1	protein_coding	sulfotransferase family 2A, dehydroepiandrosterone (DHEA)-preferring, member 2 [Source:RGD Symbol;Acc:1306542], sulfotransferase family 2A, dehydroepiandrosterone (DHEA)-preferring, member 2, pseudogene 1 [Source:RGD Symbol;Acc:6486637]		ENSRNOT00000052129:c.469+119388G>T; ENSRNOT00000064593:c.77G>T; ENSRNOT00000085775:c.77G>T; ENSRNOT00000094902:c.*6-72643G>T	ENSRNOP00000060238:p.Ser26Ile; ENSRNOP00000071849:p.Ser26Ile
1	75379815	C	A	4	15	26.6667		ENSRNOG00000047986, ENSRNOG00000063815	Sult2a2, Sult2a2-ps1	protein_coding	sulfotransferase family 2A, dehydroepiandrosterone (DHEA)-preferring, member 2 [Source:RGD Symbol;Acc:1306542], sulfotransferase family 2A, dehydroepiandrosterone (DHEA)-preferring, member 2, pseudogene 1 [Source:RGD Symbol;Acc:6486637]		ENSRNOT00000052129:c.469+119321G>T; ENSRNOT00000064593:c.10G>T; ENSRNOT00000085775:c.10G>T; ENSRNOT00000094902:c.*6-72710G>T	ENSRNOP00000060238:p.Asp4Tyr; ENSRNOP00000071849:p.Asp4Tyr
1	75499189	A	G	56	79	70.8861		ENSRNOG00000047986	Sult2a2	protein_coding	sulfotransferase family 2A, dehydroepiandrosterone (DHEA)-preferring, member 2 [Source:RGD Symbol;Acc:1306542]		ENSRNOT00000052129:c.416T>C; ENSRNOT00000089371:c.419T>C; ENSRNOT00000094902:c.345+7511T>C	ENSRNOP00000045076:p.Val139Ala; ENSRNOP00000070596:p.Val140Ala
1	75499250	T	C	26	84	30.9524		ENSRNOG00000047986	Sult2a2	protein_coding	sulfotransferase family 2A, dehydroepiandrosterone (DHEA)-preferring, member 2 [Source:RGD Symbol;Acc:1306542]		ENSRNOT00000052129:c.355A>G; ENSRNOT00000089371:c.358A>G; ENSRNOT00000094902:c.345+7450A>G	ENSRNOP00000045076:p.Ile119Val; ENSRNOP00000070596:p.Ile120Val
1	75507978	T	G	39	54	72.2222		ENSRNOG00000047986	Sult2a2	protein_coding	sulfotransferase family 2A, dehydroepiandrosterone (DHEA)-preferring, member 2 [Source:RGD Symbol;Acc:1306542]		ENSRNOT00000052129:c.99A>C; ENSRNOT00000089371:c.102A>C; ENSRNOT00000094902:c.102A>C	ENSRNOP00000045076:p.Glu33Asp; ENSRNOP00000070596:p.Glu34Asp; ENSRNOP00000082704:p.Glu34Asp
1	75961210	G	A	15	41	36.5854		ENSRNOG00000062869	Sult2a2	protein_coding	sulfotransferase family 2A, dehydroepiandrosterone (DHEA)-preferring, member 2 [Source:RGD Symbol;Acc:1306542]		ENSRNOT00000110958:c.434C>T	ENSRNOP00000082415:p.Ser145Leu
1	75961232	C	T	14	38	36.8421		ENSRNOG00000062869	Sult2a2	protein_coding	sulfotransferase family 2A, dehydroepiandrosterone (DHEA)-preferring, member 2 [Source:RGD Symbol;Acc:1306542]		ENSRNOT00000110958:c.412G>A	ENSRNOP00000082415:p.Ala138Thr
1	75976495	C	A	6	20	30		ENSRNOG00000062869	Sult2a2	protein_coding	sulfotransferase family 2A, dehydroepiandrosterone (DHEA)-preferring, member 2 [Source:RGD Symbol;Acc:1306542]		ENSRNOT00000110958:c.77G>T	ENSRNOP00000082415:p.Ser26Ile
1	77432680	T	G	2	14	14.2857		ENSRNOG00000034106	LOC679748	protein_coding	similar to Macrophage migration inhibitory factor (MIF) (Phenylpyruvate tautomerase) (Glycosylation-inhibiting factor) (GIF) (Delayed early response protein 6) (DER6) [Source:RGD Symbol;Acc:1584794]		ENSRNOT00000047079:c.329A>C	ENSRNOP00000043849:p.Asn110Thr
1	78640915	G	T	2	13	15.3846		ENSRNOG00000014132	Mypop	protein_coding	Myb-related transcription factor, partner of profilin [Source:RGD Symbol;Acc:1565160]		ENSRNOT00000019069:c.349G>T; ENSRNOT00000057960:c.-49C>A	ENSRNOP00000019069:p.Glu117*
1	79069999	C	A	3	16	18.75		ENSRNOG00000016837, ENSRNOG00000017069	Ckm, Mark4	protein_coding	creatine kinase, M-type [Source:RGD Symbol;Acc:2358], microtubule affinity regulating kinase 4 [Source:RGD Symbol;Acc:1591792]		ENSRNOT00000022895:c.913C>A; ENSRNOT00000084882:c.*410+26G>T	ENSRNOP00000022895:p.His305Asn
1	79347123	G	T	8	21	38.0952		ENSRNOG00000018426	Apoc1	protein_coding	apolipoprotein C1 [Source:RGD Symbol;Acc:2134]		ENSRNOT00000046169:c.304C>A; ENSRNOT00000115465:c.*2392C>A	ENSRNOP00000040585:p.Gln102Lys
1	79807625	T	C	24	46	52.1739	105045720	ENSRNOG00000063144	Znf235-ps1	protein_coding	zinc finger protein 235, pseudogene 1 [Source:RGD Symbol;Acc:7498933]		ENSRNOT00000098218:c.1487T>C; ENSRNOT00000101256:c.1490T>C; ENSRNOT00000105820:c.1601T>C	ENSRNOP00000078024:p.Val534Ala; ENSRNOP00000080602:p.Val496Ala; ENSRNOP00000082249:p.Val497Ala
1	79807934	G	A	36	59	61.0169	106089869	ENSRNOG00000063144	Znf235-ps1	protein_coding	zinc finger protein 235, pseudogene 1 [Source:RGD Symbol;Acc:7498933]		ENSRNOT00000098218:c.1796G>A; ENSRNOT00000101256:c.1799G>A; ENSRNOT00000105820:c.1910G>A	ENSRNOP00000078024:p.Ser637Asn; ENSRNOP00000080602:p.Ser599Asn; ENSRNOP00000082249:p.Ser600Asn
1	81223751	C	A	4	26	15.3846		ENSRNOG00000020675	Ccdc97	protein_coding	coiled-coil domain containing 97 [Source:RGD Symbol;Acc:1309393]		ENSRNOT00000028065:c.437G>T	ENSRNOP00000028065:p.Arg146Leu
1	82425220	T	G	3	19	15.7895		ENSRNOG00000032805	Cyp2f4	protein_coding	cytochrome P450, family 2, subfamily f, polypeptide 4 [Source:RGD Symbol;Acc:2476]		ENSRNOT00000068690:c.658T>G	ENSRNOP00000058858:p.Phe220Val
1	85014459	G	A	2	14	14.2857		ENSRNOG00000055519	Zfp790	protein_coding	zinc finger protein 790 [Source:RGD Symbol;Acc:1309815]		ENSRNOT00000088772:c.899G>A	ENSRNOP00000071787:p.Gly300Glu
1	85711753	T	C	22	22	100	198167901	ENSRNOG00000020864	Kirrel2	protein_coding	kirre like nephrin family adhesion molecule 2 [Source:RGD Symbol;Acc:1308456]		ENSRNOT00000028297:c.-4660A>G; ENSRNOT00000028306:c.1664A>G; ENSRNOT00000100714:c.1478A>G; ENSRNOT00000106909:c.-4660A>G	ENSRNOP00000028306:p.His555Arg; ENSRNOP00000090305:p.His493Arg
1	85714646	C	G	15	15	100	3318960025	ENSRNOG00000020864	Kirrel2	protein_coding	kirre like nephrin family adhesion molecule 2 [Source:RGD Symbol;Acc:1308456]		ENSRNOT00000028306:c.1039G>C; ENSRNOT00000100714:c.853G>C	ENSRNOP00000028306:p.Gly347Arg; ENSRNOP00000090305:p.Gly285Arg
1	85721270	C	T	29	29	100	198008185	ENSRNOG00000020873	Nphs1	protein_coding	NPHS1 adhesion molecule, nephrin [Source:RGD Symbol;Acc:620460]		ENSRNOT00000028306:c.-3270G>A; ENSRNOT00000045212:c.56C>T; ENSRNOT00000100714:c.-4392G>A	ENSRNOP00000049922:p.Thr19Met
1	85721431	A	G	24	24	100	8173886	ENSRNOG00000020873	Nphs1	protein_coding	NPHS1 adhesion molecule, nephrin [Source:RGD Symbol;Acc:620460]		ENSRNOT00000028306:c.-3431T>C; ENSRNOT00000045212:c.137A>G; ENSRNOT00000100714:c.-4553T>C	ENSRNOP00000049922:p.Gln46Arg
1	85776593	C	T	16	16	100	3318957624	ENSRNOG00000024677	Arhgap33	protein_coding	Rho GTPase activating protein 33 [Source:RGD Symbol;Acc:2318374]		ENSRNOT00000034001:c.3950G>A; ENSRNOT00000098974:c.3815G>A; ENSRNOT00000112416:c.*1690G>A	ENSRNOP00000033946:p.Arg1317Gln; ENSRNOP00000095489:p.Arg1272Gln
1	85843796	A	G	24	24	100	3318956972	ENSRNOG00000042465	Zbtb32	protein_coding	zinc finger and BTB domain containing 32 [Source:RGD Symbol;Acc:1584121]		ENSRNOT00000063808:c.404T>C; ENSRNOT00000080842:c.-2809T>C; ENSRNOT00000096058:c.-2809T>C	ENSRNOP00000059222:p.Met135Thr
1	85860189	A	G	28	28	100	3318943389	ENSRNOG00000024331	Upk1a	protein_coding	uroplakin 1A [Source:RGD Symbol;Acc:1309849]		ENSRNOT00000033621:c.728T>C; ENSRNOT00000105462:c.767T>C; ENSRNOT00000115298:c.692T>C	ENSRNOP00000036268:p.Ile243Thr; ENSRNOP00000083363:p.Ile231Thr; ENSRNOP00000097413:p.Ile256Thr
1	85867260	C	T	15	15	100	3318959759	ENSRNOG00000024331	Upk1a	protein_coding	uroplakin 1A [Source:RGD Symbol;Acc:1309849]		ENSRNOT00000033621:c.224G>A; ENSRNOT00000105462:c.263G>A; ENSRNOT00000115298:c.263G>A	ENSRNOP00000036268:p.Arg75His; ENSRNOP00000083363:p.Arg88His; ENSRNOP00000097413:p.Arg88His
1	85892748	C	G	29	29	100	105334526	ENSRNOG00000024288	Etv2	protein_coding	ETS variant transcription factor 2 [Source:RGD Symbol;Acc:1310603]		ENSRNOT00000031873:c.31G>C	ENSRNOP00000036461:p.Val11Leu
1	85917347	C	T	25	25	100	3318961349	ENSRNOG00000024266	Haus5	protein_coding	HAUS augmin-like complex, subunit 5 [Source:RGD Symbol;Acc:2318093]		ENSRNOT00000031044:c.943G>A	ENSRNOP00000033357:p.Ala315Thr
1	85918577	T	A	37	38	97.3684	3318943497	ENSRNOG00000024266	Haus5	protein_coding	HAUS augmin-like complex, subunit 5 [Source:RGD Symbol;Acc:2318093]		ENSRNOT00000031044:c.591A>T	ENSRNOP00000033357:p.Gln197His
1	85961887	A	G	31	31	100	105546433	ENSRNOG00000020985	Atp4a	protein_coding	ATPase H+/K+ transporting subunit alpha [Source:RGD Symbol;Acc:2177]		ENSRNOT00000028508:c.61A>G; ENSRNOT00000107494:c.58A>G	ENSRNOP00000028508:p.Asn21Asp; ENSRNOP00000083096:p.Asn20Asp
1	86062703	T	C	30	30	100	3318957929	ENSRNOG00000002340	LOC100361079	protein_coding	ribosomal protein L36-like [Source:RGD Symbol;Acc:2320881]		ENSRNOT00000003180:c.251A>G	ENSRNOP00000067354:p.His84Arg
1	86062802	G	A	20	20	100	3318958484	ENSRNOG00000002340	LOC100361079	protein_coding	ribosomal protein L36-like [Source:RGD Symbol;Acc:2320881]		ENSRNOT00000003180:c.152C>T	ENSRNOP00000067354:p.Ala51Val
1	86062943	C	T	18	18	100	3318955138	ENSRNOG00000002340	LOC100361079	protein_coding	ribosomal protein L36-like [Source:RGD Symbol;Acc:2320881]		ENSRNOT00000003180:c.11G>A	ENSRNOP00000067354:p.Arg4His
1	86122305	A	C	23	23	100	106837217	ENSRNOG00000024000	Cd22	protein_coding	CD22 molecule [Source:RGD Symbol;Acc:1311610]		ENSRNOT00000033155:c.1678T>G	ENSRNOP00000031661:p.Tyr560Asp
1	86149594	G	C	26	26	100	105365074	ENSRNOG00000021023	Mag	protein_coding	myelin-associated glycoprotein [Source:RGD Symbol;Acc:3035]		ENSRNOT00000028544:c.1716+255C>G; ENSRNOT00000044532:c.1736C>G	ENSRNOP00000041373:p.Pro579Arg
1	86186943	G	T	24	24	100	3318954534	ENSRNOG00000021053	Lsr	protein_coding	lipolysis stimulated lipoprotein receptor [Source:RGD Symbol;Acc:69236]		ENSRNOT00000028585:c.1386C>A; ENSRNOT00000044678:c.1443C>A; ENSRNOT00000087381:c.-1554C>A; ENSRNOT00000101470:c.1374C>A; ENSRNOT00000103509:c.-1554C>A; ENSRNOT00000116572:c.1239C>A	ENSRNOP00000028585:p.Asp462Glu; ENSRNOP00000041379:p.Asp481Glu; ENSRNOP00000093545:p.Asp458Glu; ENSRNOP00000097477:p.Asp413Glu
1	86211896	A	G	23	23	100	106979463	ENSRNOG00000021060	Fam187b	protein_coding	family with sequence similarity 187, member B [Source:RGD Symbol;Acc:1597448]		ENSRNOT00000075068:c.22A>G; ENSRNOT00000099997:c.713+5942A>G	ENSRNOP00000066675:p.Thr8Ala
1	86277774	A	G	28	28	100	199321438	ENSRNOG00000021067	Fxyd7	protein_coding	FXYD domain-containing ion transport regulator 7 [Source:RGD Symbol;Acc:620830]		ENSRNOT00000028597:c.-590T>C; ENSRNOT00000028603:c.488T>C; ENSRNOT00000089474:c.-523T>C; ENSRNOT00000104504:c.318T>C; ENSRNOT00000117579:c.-590T>C	ENSRNOP00000028603:p.Leu163Pro
1	86528899	T	G	17	17	100	197234882	ENSRNOG00000023367	Scgb2b2	protein_coding	secretoglobin, family 2B, member 2 [Source:RGD Symbol;Acc:1549752]		ENSRNOT00000030687:c.225T>G	ENSRNOP00000030482:p.Phe75Leu
1	86764248	G	C	11	12	91.6667	198941934	ENSRNOG00000023296	Wtip	protein_coding	WT1 interacting protein [Source:RGD Symbol;Acc:1306411]		ENSRNOT00000037519:c.449C>G	ENSRNOP00000036074:p.Pro150Arg
1	87692694	G	T	2	14	14.2857		ENSRNOG00000021144	Cebpg	protein_coding	CCAAT/enhancer binding protein gamma [Source:RGD Symbol;Acc:2330]		ENSRNOT00000028703:c.295C>A	ENSRNOP00000028703:p.Leu99Met
1	87924247	T	C	3	14	21.4286		ENSRNOG00000037393	Wdr88	protein_coding	WD repeat domain 88 [Source:RGD Symbol;Acc:1560122]		ENSRNOT00000015791:c.*1610A>G; ENSRNOT00000056583:c.412A>G; ENSRNOT00000115036:c.412A>G	ENSRNOP00000053423:p.Lys138Glu; ENSRNOP00000077103:p.Lys138Glu
1	89563111	A	G	19	19	100	105086739	ENSRNOG00000031859	RGD1562402	protein_coding	similar to 60S ribosomal protein L27a [Source:RGD Symbol;Acc:1562402]		ENSRNOT00000045301:c.52A>G	ENSRNOP00000048422:p.Ser18Gly
1	89563154	T	G	13	13	100	107440686	ENSRNOG00000031859	RGD1562402	protein_coding	similar to 60S ribosomal protein L27a [Source:RGD Symbol;Acc:1562402]		ENSRNOT00000045301:c.95T>G	ENSRNOP00000048422:p.Leu32Arg
1	90708349	G	A	31	31	100	198700975	ENSRNOG00000014463	Uri1	protein_coding	URI1, prefoldin-like chaperone [Source:RGD Symbol;Acc:1310358]		ENSRNOT00000019463:c.-3880C>T; ENSRNOT00000101126:c.67C>T	ENSRNOP00000086643:p.Leu23Phe
1	90708363	T	C	27	27	100	105663593	ENSRNOG00000014463	Uri1	protein_coding	URI1, prefoldin-like chaperone [Source:RGD Symbol;Acc:1310358]		ENSRNOT00000019463:c.-3894A>G; ENSRNOT00000101126:c.53A>G	ENSRNOP00000086643:p.Asn18Ser
1	90909386	T	C	20	20	100	197803597	ENSRNOG00000027724	Plekhf1	protein_coding	pleckstrin homology and FYVE domain containing 1 [Source:RGD Symbol;Acc:1310544]		ENSRNOT00000020383:c.706A>G; ENSRNOT00000108120:c.706A>G; ENSRNOT00000113101:c.706A>G	ENSRNOP00000020352:p.Ser236Gly; ENSRNOP00000081760:p.Ser236Gly; ENSRNOP00000091851:p.Ser236Gly
1	91056860	G	A	25	25	100	3318971700	ENSRNOG00000027370	LOC690114	protein_coding	hypothetical protein LOC690114 [Source:RGD Symbol;Acc:1584053]		ENSRNOT00000028923:c.2255C>T	ENSRNOP00000037973:p.Pro752Leu
1	91057157	C	A	3	18	16.6667		ENSRNOG00000027370	LOC690114	protein_coding	hypothetical protein LOC690114 [Source:RGD Symbol;Acc:1584053]		ENSRNOT00000028923:c.1958G>T	ENSRNOP00000037973:p.Arg653Ile
1	91057280	A	G	26	26	100	3318965819	ENSRNOG00000027370	LOC690114	protein_coding	hypothetical protein LOC690114 [Source:RGD Symbol;Acc:1584053]		ENSRNOT00000028923:c.1835T>C	ENSRNOP00000037973:p.Val612Ala
1	91057808	T	C	28	28	100	3318963650	ENSRNOG00000027370	LOC690114	protein_coding	hypothetical protein LOC690114 [Source:RGD Symbol;Acc:1584053]		ENSRNOT00000028923:c.1307A>G	ENSRNOP00000037973:p.Asp436Gly
1	91058259	C	T	21	21	100	3318968647	ENSRNOG00000027370	LOC690114	protein_coding	hypothetical protein LOC690114 [Source:RGD Symbol;Acc:1584053]		ENSRNOT00000028923:c.856G>A	ENSRNOP00000037973:p.Gly286Arg
1	91059820	G	A	19	19	100	3318972105	ENSRNOG00000027370	LOC690114	protein_coding	hypothetical protein LOC690114 [Source:RGD Symbol;Acc:1584053]		ENSRNOT00000028923:c.497C>T	ENSRNOP00000037973:p.Thr166Met
1	91079707	G	A	27	27	100	105519130	ENSRNOG00000015168	LOC365238	protein_coding	similar to CG15432-PA [Source:RGD Symbol;Acc:1583796]		ENSRNOT00000020345:c.233C>T	ENSRNOP00000020345:p.Thr78Met
1	91108295	G	A	10	10	100		ENSRNOG00000067296	LOC108348090	protein_coding	zinc finger protein OZF-like [Source:RGD Symbol;Acc:11436011]		ENSRNOT00000039649:c.334G>A	ENSRNOP00000029112:p.Ala112Thr
1	91108387	G	T	19	19	100		ENSRNOG00000067296	LOC108348090	protein_coding	zinc finger protein OZF-like [Source:RGD Symbol;Acc:11436011]		ENSRNOT00000039649:c.426G>T	ENSRNOP00000029112:p.Arg142Ser
1	91108797	A	G	33	33	100		ENSRNOG00000067296	LOC108348090	protein_coding	zinc finger protein OZF-like [Source:RGD Symbol;Acc:11436011]		ENSRNOT00000039649:c.836A>G	ENSRNOP00000029112:p.Asn279Ser
1	91138008	G	A	27	27	100		ENSRNOG00000064970	Zfp939	protein_coding	zinc finger protein 939 [Source:RGD Symbol;Acc:1584032]		ENSRNOT00000079174:c.437G>A	ENSRNOP00000071844:p.Arg146Gln
1	91138149	A	C	21	21	100	107312110	ENSRNOG00000064970	Zfp939	protein_coding	zinc finger protein 939 [Source:RGD Symbol;Acc:1584032]		ENSRNOT00000079174:c.578A>C	ENSRNOP00000071844:p.Glu193Ala
1	91138566	A	G	28	28	100		ENSRNOG00000064970	Zfp939	protein_coding	zinc finger protein 939 [Source:RGD Symbol;Acc:1584032]		ENSRNOT00000079174:c.995A>G	ENSRNOP00000071844:p.His332Arg
1	91162817	A	G	22	22	100	3318965887	ENSRNOG00000066986	Zfp619	protein_coding	zinc finger protein 619 [Source:RGD Symbol;Acc:7710512]		ENSRNOT00000094980:c.602A>G; ENSRNOT00000106390:c.506A>G	ENSRNOP00000082543:p.Tyr201Cys; ENSRNOP00000094965:p.Tyr169Cys
1	91164214	G	C	17	17	100	3318964547	ENSRNOG00000066986	Zfp619	protein_coding	zinc finger protein 619 [Source:RGD Symbol;Acc:7710512]		ENSRNOT00000094980:c.1999G>C; ENSRNOT00000106390:c.1903G>C	ENSRNOP00000082543:p.Glu667Gln; ENSRNOP00000094965:p.Glu635Gln
1	91164365	T	C	23	23	100	3318969687	ENSRNOG00000066986	Zfp619	protein_coding	zinc finger protein 619 [Source:RGD Symbol;Acc:7710512]		ENSRNOT00000094980:c.2150T>C; ENSRNOT00000106390:c.2054T>C	ENSRNOP00000082543:p.Ile717Thr; ENSRNOP00000094965:p.Ile685Thr
1	91191661	G	A	24	24	100	3318970925	ENSRNOG00000069276	LOC102548320	protein_coding	zinc finger protein 845-like [Source:RGD Symbol;Acc:7683572]		ENSRNOT00000096604:c.17G>A; ENSRNOT00000117722:c.44G>A	ENSRNOP00000076902:p.Cys15Tyr; ENSRNOP00000081289:p.Cys6Tyr
1	91192103	A	T	15	15	100	3318970791	ENSRNOG00000069276	LOC102548320	protein_coding	zinc finger protein 845-like [Source:RGD Symbol;Acc:7683572]		ENSRNOT00000096604:c.351A>T; ENSRNOT00000117722:c.378A>T	ENSRNOP00000076902:p.Arg126Ser; ENSRNOP00000081289:p.Arg117Ser
1	91192242	G	A	10	20	50		ENSRNOG00000069276	LOC102548320	protein_coding	zinc finger protein 845-like [Source:RGD Symbol;Acc:7683572]		ENSRNOT00000096604:c.490G>A; ENSRNOT00000117722:c.517G>A	ENSRNOP00000076902:p.Gly173Arg; ENSRNOP00000081289:p.Gly164Arg
1	91192398	G	C	22	22	100	3318970739	ENSRNOG00000069276	LOC102548320	protein_coding	zinc finger protein 845-like [Source:RGD Symbol;Acc:7683572]		ENSRNOT00000096604:c.646G>C; ENSRNOT00000117722:c.673G>C	ENSRNOP00000076902:p.Gly225Arg; ENSRNOP00000081289:p.Gly216Arg
1	91192493	G	C	19	19	100	3318969419	ENSRNOG00000069276	LOC102548320	protein_coding	zinc finger protein 845-like [Source:RGD Symbol;Acc:7683572]		ENSRNOT00000096604:c.741G>C; ENSRNOT00000117722:c.768G>C	ENSRNOP00000076902:p.Arg256Ser; ENSRNOP00000081289:p.Arg247Ser
1	91192527	T	A	25	25	100	3318965597	ENSRNOG00000069276	LOC102548320	protein_coding	zinc finger protein 845-like [Source:RGD Symbol;Acc:7683572]		ENSRNOT00000096604:c.775T>A; ENSRNOT00000117722:c.802T>A	ENSRNOP00000076902:p.Ser268Thr; ENSRNOP00000081289:p.Ser259Thr
1	91192666	G	A	24	24	100	3318969613	ENSRNOG00000069276	LOC102548320	protein_coding	zinc finger protein 845-like [Source:RGD Symbol;Acc:7683572]		ENSRNOT00000096604:c.914G>A; ENSRNOT00000117722:c.941G>A	ENSRNOP00000076902:p.Arg314Lys; ENSRNOP00000081289:p.Arg305Lys
1	91193152	A	G	24	24	100	3318965853	ENSRNOG00000069276	LOC102548320	protein_coding	zinc finger protein 845-like [Source:RGD Symbol;Acc:7683572]		ENSRNOT00000096604:c.1400A>G; ENSRNOT00000117722:c.1427A>G	ENSRNOP00000076902:p.His476Arg; ENSRNOP00000081289:p.His467Arg
1	95901313	T	C	2	13	15.3846		ENSRNOG00000047040, ENSRNOG00000063034	Lhb	protein_coding	luteinizing hormone subunit beta [Source:RGD Symbol;Acc:3006]		ENSRNOT00000028217:c.*785A>G; ENSRNOT00000042039:c.*906T>C; ENSRNOT00000067468:c.74T>C; ENSRNOT00000097056:c.*785A>G; ENSRNOT00000111472:c.*388A>G	ENSRNOP00000060360:p.Leu25Pro
1	96540416	G	C	18	18	100	105158401	ENSRNOG00000021118	Nomo1	protein_coding	Nodal modulator 1 [Source:RGD Symbol;Acc:1305240]		ENSRNOT00000028680:c.2252G>C; ENSRNOT00000095152:c.2186G>C; ENSRNOT00000108370:c.2282G>C; ENSRNOT00000116459:c.2252G>C	ENSRNOP00000028680:p.Cys751Ser; ENSRNOP00000084158:p.Cys751Ser; ENSRNOP00000084848:p.Cys761Ser; ENSRNOP00000095874:p.Cys729Ser
1	97218478	C	T	25	25	100	105256925	ENSRNOG00000011895	Saal1	protein_coding	serum amyloid A-like 1 [Source:RGD Symbol;Acc:1587443]		ENSRNOT00000016254:c.418G>A; ENSRNOT00000079553:c.-363G>A	ENSRNOP00000016254:p.Val140Met
1	97218944	A	G	29	29	100	107314309	ENSRNOG00000011895	Saal1	protein_coding	serum amyloid A-like 1 [Source:RGD Symbol;Acc:1587443]		ENSRNOT00000016254:c.260T>C; ENSRNOT00000079553:c.-829T>C	ENSRNOP00000016254:p.Ile87Thr
1	97290516	G	A	19	19	100	105809534	ENSRNOG00000055531	Saa4	protein_coding	serum amyloid A4 [Source:RGD Symbol;Acc:1307371]		ENSRNOT00000078692:c.1039C>T; ENSRNOT00000082289:c.1039C>T; ENSRNOT00000086856:c.2641C>T	ENSRNOP00000069924:p.Arg347Cys; ENSRNOP00000071382:p.Arg347Cys; ENSRNOP00000075429:p.Arg881Cys
1	97290894	T	C	19	19	100	105436500	ENSRNOG00000055531	Saa4	protein_coding	serum amyloid A4 [Source:RGD Symbol;Acc:1307371]		ENSRNOT00000078692:c.856A>G; ENSRNOT00000082289:c.856A>G; ENSRNOT00000086856:c.2458A>G	ENSRNOP00000069924:p.Met286Val; ENSRNOP00000071382:p.Met286Val; ENSRNOP00000075429:p.Met820Val
1	97295195	T	C	33	33	100	3318977067	ENSRNOG00000055531	Saa4	protein_coding	serum amyloid A4 [Source:RGD Symbol;Acc:1307371]		ENSRNOT00000078692:c.667A>G; ENSRNOT00000082289:c.667A>G; ENSRNOT00000086856:c.2269A>G	ENSRNOP00000069924:p.Arg223Gly; ENSRNOP00000071382:p.Arg223Gly; ENSRNOP00000075429:p.Arg757Gly
1	97296548	C	T	31	31	100	106146318	ENSRNOG00000055531	Saa4	protein_coding	serum amyloid A4 [Source:RGD Symbol;Acc:1307371]		ENSRNOT00000078692:c.188G>A; ENSRNOT00000082289:c.188G>A; ENSRNOT00000086856:c.1718G>A	ENSRNOP00000069924:p.Arg63Lys; ENSRNOP00000071382:p.Arg63Lys; ENSRNOP00000075429:p.Arg573Lys
1	97299144	C	T	23	23	100	3318979091	ENSRNOG00000055531	Saa4	protein_coding	serum amyloid A4 [Source:RGD Symbol;Acc:1307371]		ENSRNOT00000078692:c.-23G>A; ENSRNOT00000082289:c.-23G>A; ENSRNOT00000086856:c.1508G>A	ENSRNOP00000075429:p.Gly503Glu
1	97454999	G	A	14	23	60.8696		ENSRNOG00000013624	Uevld	protein_coding	UEV and lactate/malate dehyrogenase domains [Source:RGD Symbol;Acc:1587416]		ENSRNOT00000045719:c.1360C>T; ENSRNOT00000097432:c.1360C>T	ENSRNOP00000049188:p.Leu454Phe; ENSRNOP00000096361:p.Leu454Phe
1	97626112	G	A	18	18	100	105006805	ENSRNOG00000013981	Ptpn5	protein_coding	protein tyrosine phosphatase, non-receptor type 5 [Source:RGD Symbol;Acc:3448]		ENSRNOT00000018860:c.1199C>T	ENSRNOP00000018860:p.Ala400Val
1	97722500	A	G	21	21	100	107500725	ENSRNOG00000014227	Mrgprx3	protein_coding	MAS related GPR family member X3 [Source:RGD Symbol;Acc:632282]		ENSRNOT00000019051:c.167T>C	ENSRNOP00000019051:p.Ile56Thr
1	97806752	T	A	23	23	100	106973732	ENSRNOG00000014242	Mrgprx1	protein_coding	MAS related GPR family member X1 [Source:RGD Symbol;Acc:632284]		ENSRNOT00000019061:c.361A>T	ENSRNOP00000019061:p.Ile121Phe
1	97806757	G	A	22	22	100	105417578	ENSRNOG00000014242	Mrgprx1	protein_coding	MAS related GPR family member X1 [Source:RGD Symbol;Acc:632284]		ENSRNOT00000019061:c.356C>T	ENSRNOP00000019061:p.Ala119Val
1	97959425	T	C	33	33	100	106100696	ENSRNOG00000022703	Mrgprb5	protein_coding	MAS-related G protein-coupled receptor, member B5 [Source:RGD Symbol;Acc:738052]		ENSRNOT00000029958:c.233T>C	ENSRNOP00000031272:p.Met78Thr
1	97960003	G	A	23	23	100	3318975238	ENSRNOG00000022703	Mrgprb5	protein_coding	MAS-related G protein-coupled receptor, member B5 [Source:RGD Symbol;Acc:738052]		ENSRNOT00000029958:c.811G>A	ENSRNOP00000031272:p.Val271Ile
1	98185640	C	G	38	38	100	107091192	ENSRNOG00000022729	Mrgprx2l	protein_coding	MAS-related G protein-coupled receptor, member X2-like [Source:RGD Symbol;Acc:738053]		ENSRNOT00000030162:c.848G>C	ENSRNOP00000033757:p.Ser283Thr
1	98403015	T	A	28	28	100	3318983304	ENSRNOG00000037156	Mrgprb2	protein_coding	MAS-related GPR, member B2 [Source:RGD Symbol;Acc:1591915]		ENSRNOT00000056081:c.148A>T	ENSRNOP00000052932:p.Ile50Leu
1	98433826	A	C	19	19	100	105541364	ENSRNOG00000058668	AABR07003302.1	protein_coding			ENSRNOT00000090142:c.194T>G	ENSRNOP00000069403:p.Phe65Cys
1	98568600	G	A	29	29	100	105404346	ENSRNOG00000022537	E2f8	protein_coding	E2F transcription factor 8 [Source:RGD Symbol;Acc:1308091]		ENSRNOT00000035512:c.1973C>T	ENSRNOP00000036763:p.Pro658Leu
1	99316381	C	A	22	22	100	107248666	ENSRNOG00000014530	Nav2	protein_coding	neuron navigator 2 [Source:RGD Symbol;Acc:619778]		ENSRNOT00000046529:c.6933C>A; ENSRNOT00000078477:c.6825C>A; ENSRNOT00000109728:c.6714C>A; ENSRNOT00000111190:c.6855C>A	ENSRNOP00000051474:p.His2311Gln; ENSRNOP00000074453:p.His2275Gln; ENSRNOP00000080959:p.His2285Gln; ENSRNOP00000087383:p.His2238Gln
1	99488130	T	C	25	25	100	13448578	ENSRNOG00000022189	Htatip2	protein_coding	HIV-1 Tat interactive protein 2 [Source:RGD Symbol;Acc:1309941]		ENSRNOT00000020853:c.-4719T>C; ENSRNOT00000036258:c.824T>C; ENSRNOT00000079655:c.-4719T>C; ENSRNOT00000117631:c.725T>C	ENSRNOP00000030758:p.Leu275Pro; ENSRNOP00000092156:p.Leu242Pro
1	99492955	G	A	20	20	100	104963924	ENSRNOG00000014829	Prmt3	protein_coding	protein arginine methyltransferase 3 [Source:RGD Symbol;Acc:620413]		ENSRNOT00000020853:c.32G>A; ENSRNOT00000079655:c.32G>A	ENSRNOP00000020853:p.Gly11Asp; ENSRNOP00000069745:p.Gly11Asp
1	100536290	C	T	38	38	100	8162965	ENSRNOG00000015675	Nell1	protein_coding	neural EGFL like 1 [Source:RGD Symbol;Acc:620998]		ENSRNOT00000056030:c.1687C>T; ENSRNOT00000094328:c.1646-20869C>T	ENSRNOP00000052883:p.His563Tyr
1	105928498	C	G	13	13	100	105345069	ENSRNOG00000021507	Luzp2	protein_coding	leucine zipper protein 2 [Source:RGD Symbol;Acc:6496163]		ENSRNOT00000033811:c.712C>G	ENSRNOP00000076227:p.Pro238Ala
1	105979156	A	C	15	15	100	3319001421	ENSRNOG00000021507	Luzp2	protein_coding	leucine zipper protein 2 [Source:RGD Symbol;Acc:6496163]		ENSRNOT00000033811:c.895A>C	ENSRNOP00000076227:p.Lys299Gln
1	105980140	C	T	22	22	100	105088942	ENSRNOG00000021507	Luzp2	protein_coding	leucine zipper protein 2 [Source:RGD Symbol;Acc:6496163]		ENSRNOT00000033811:c.980C>T	ENSRNOP00000076227:p.Pro327Leu
1	105980148	A	C	20	20	100	105747344	ENSRNOG00000021507	Luzp2	protein_coding	leucine zipper protein 2 [Source:RGD Symbol;Acc:6496163]		ENSRNOT00000033811:c.988A>C	ENSRNOP00000076227:p.Thr330Pro
1	106593856	A	G	23	23	100	3319004101	ENSRNOG00000021499	Siglech	protein_coding	sialic acid binding Ig-like lectin H [Source:RGD Symbol;Acc:1310401]		ENSRNOT00000032254:c.76A>G; ENSRNOT00000100820:c.76A>G; ENSRNOT00000114742:c.76A>G	ENSRNOP00000036397:p.Met26Val; ENSRNOP00000083791:p.Met26Val; ENSRNOP00000085120:p.Met26Val
1	106593869	T	C	22	22	100	197680710	ENSRNOG00000021499	Siglech	protein_coding	sialic acid binding Ig-like lectin H [Source:RGD Symbol;Acc:1310401]		ENSRNOT00000032254:c.89T>C; ENSRNOT00000100820:c.89T>C; ENSRNOT00000114742:c.89T>C	ENSRNOP00000036397:p.Ile30Thr; ENSRNOP00000083791:p.Ile30Thr; ENSRNOP00000085120:p.Ile30Thr
1	106593941	A	C	21	21	100	198939929	ENSRNOG00000021499	Siglech	protein_coding	sialic acid binding Ig-like lectin H [Source:RGD Symbol;Acc:1310401]		ENSRNOT00000032254:c.161A>C; ENSRNOT00000100820:c.161A>C; ENSRNOT00000114742:c.161A>C	ENSRNOP00000036397:p.Lys54Thr; ENSRNOP00000083791:p.Lys54Thr; ENSRNOP00000085120:p.Lys54Thr
1	106593943	T	C	21	21	100	198163366	ENSRNOG00000021499	Siglech	protein_coding	sialic acid binding Ig-like lectin H [Source:RGD Symbol;Acc:1310401]		ENSRNOT00000032254:c.163T>C; ENSRNOT00000100820:c.163T>C; ENSRNOT00000114742:c.163T>C	ENSRNOP00000036397:p.Phe55Leu; ENSRNOP00000083791:p.Phe55Leu; ENSRNOP00000085120:p.Phe55Leu
1	106594016	A	G	18	18	100	198846055	ENSRNOG00000021499	Siglech	protein_coding	sialic acid binding Ig-like lectin H [Source:RGD Symbol;Acc:1310401]		ENSRNOT00000032254:c.236A>G; ENSRNOT00000100820:c.236A>G; ENSRNOT00000114742:c.236A>G	ENSRNOP00000036397:p.Gln79Arg; ENSRNOP00000083791:p.Gln79Arg; ENSRNOP00000085120:p.Gln79Arg
1	106594187	C	T	28	28	100	3319004674	ENSRNOG00000021499	Siglech	protein_coding	sialic acid binding Ig-like lectin H [Source:RGD Symbol;Acc:1310401]		ENSRNOT00000032254:c.407C>T; ENSRNOT00000100820:c.407C>T; ENSRNOT00000114742:c.407C>T	ENSRNOP00000036397:p.Thr136Met; ENSRNOP00000083791:p.Thr136Met; ENSRNOP00000085120:p.Thr136Met
1	106954930	C	T	18	18	100	198546712	ENSRNOG00000013718	Herc2	protein_coding	HECT and RLD domain containing E3 ubiquitin protein ligase 2 [Source:RGD Symbol;Acc:1307989]		ENSRNOT00000019245:c.1471C>T; ENSRNOT00000090796:c.2389C>T; ENSRNOT00000103366:c.2389C>T	ENSRNOP00000019245:p.Pro491Ser; ENSRNOP00000069050:p.Pro797Ser; ENSRNOP00000083202:p.Pro797Ser
1	107069242	T	C	27	27	100	197424770	ENSRNOG00000013718	Herc2	protein_coding	HECT and RLD domain containing E3 ubiquitin protein ligase 2 [Source:RGD Symbol;Acc:1307989]		ENSRNOT00000019245:c.9821T>C; ENSRNOT00000090796:c.10739T>C; ENSRNOT00000103366:c.10739T>C	ENSRNOP00000019245:p.Ile3274Thr; ENSRNOP00000069050:p.Ile3580Thr; ENSRNOP00000083202:p.Ile3580Thr
1	107217634	C	T	24	24	100	3319001886	ENSRNOG00000014465	Oca2	protein_coding	OCA2 melanosomal transmembrane protein [Source:RGD Symbol;Acc:2318412]		ENSRNOT00000019498:c.1515+14C>T; ENSRNOT00000108070:c.1529C>T	ENSRNOP00000096097:p.Thr510Met
1	108047576	A	C	22	22	100	197656508	ENSRNOG00000014862	Gabrg3	protein_coding	gamma-aminobutyric acid type A receptor subunit gamma 3 [Source:RGD Symbol;Acc:621735]		ENSRNOT00000093339:c.270+134183T>G; ENSRNOT00000112854:c.312T>G	ENSRNOP00000085675:p.Asn104Lys
1	111104110	G	T	11	24	45.8333		ENSRNOG00000054391	Snrpn	protein_coding	small nuclear ribonucleoprotein polypeptide N [Source:RGD Symbol;Acc:621306]		ENSRNOT00000088874:c.415C>A	ENSRNOP00000071994:p.Gln139Lys
1	111427626	A	G	16	16	100	3319006981	ENSRNOG00000069377	gene:ENSRNOG00000069377	protein_coding			ENSRNOT00000099160:c.338T>C	ENSRNOP00000078722:p.Met113Thr
1	113862509	T	C	24	24	100	107165901	ENSRNOG00000069701	gene:ENSRNOG00000069701	protein_coding			ENSRNOT00000106154:c.1533A>G	ENSRNOP00000085945:p.*511Trp
1	113862765	T	C	26	26	100	106541562	ENSRNOG00000069701	gene:ENSRNOG00000069701	protein_coding			ENSRNOT00000106154:c.1277A>G	ENSRNOP00000085945:p.His426Arg
1	113864277	G	A	14	14	100		ENSRNOG00000069701	gene:ENSRNOG00000069701	protein_coding			ENSRNOT00000106154:c.65C>T	ENSRNOP00000085945:p.Ser22Phe
1	115964548	C	T	14	14	100	3319016355	ENSRNOG00000024429	Peg12	protein_coding	paternally expressed 12 [Source:RGD Symbol;Acc:1307664]		ENSRNOT00000031973:c.406G>A	ENSRNOP00000058978:p.Val136Met
1	116015574	C	T	20	20	100		ENSRNOG00000066862	gene:ENSRNOG00000066862	protein_coding			ENSRNOT00000106461:c.655G>A	ENSRNOP00000090241:p.Glu219Lys
1	116016159	A	G	32	32	100	105997589	ENSRNOG00000066862	gene:ENSRNOG00000066862	protein_coding			ENSRNOT00000106461:c.70T>C	ENSRNOP00000090241:p.Phe24Leu
1	117386340	G	A	14	14	100	3319020288	ENSRNOG00000015503	Otud7a	protein_coding	OTU deubiquitinase 7A [Source:RGD Symbol;Acc:1563721]		ENSRNOT00000021068:c.2647G>A	ENSRNOP00000021068:p.Gly883Arg
1	117964713	T	G	26	26	100	105611180	ENSRNOG00000016327	Mcee	protein_coding	methylmalonyl CoA epimerase [Source:RGD Symbol;Acc:1309966]		ENSRNOT00000021884:c.8T>G; ENSRNOT00000038511:c.-608A>C; ENSRNOT00000098605:c.8T>G; ENSRNOT00000101373:c.48T>G; ENSRNOT00000103693:c.-2412A>C; ENSRNOT00000116662:c.8T>G	ENSRNOP00000021884:p.Leu3Arg; ENSRNOP00000085509:p.Leu3Arg; ENSRNOP00000094248:p.Leu3Arg
1	117965690	G	T	24	24	100	105975612	ENSRNOG00000016327	Mcee	protein_coding	methylmalonyl CoA epimerase [Source:RGD Symbol;Acc:1309966]		ENSRNOT00000021884:c.66G>T; ENSRNOT00000038511:c.-1585C>A; ENSRNOT00000098605:c.46+939G>T; ENSRNOT00000101373:c.86+939G>T; ENSRNOT00000103693:c.-3389C>A; ENSRNOT00000116662:c.46+939G>T	ENSRNOP00000021884:p.Arg22Ser
1	117973995	C	T	29	29	100	3319017885	ENSRNOG00000016327	Mcee	protein_coding	methylmalonyl CoA epimerase [Source:RGD Symbol;Acc:1309966]		ENSRNOT00000021884:c.83-581C>T; ENSRNOT00000098605:c.47-581C>T; ENSRNOT00000101373:c.91C>T; ENSRNOT00000114750:c.49C>T; ENSRNOT00000116662:c.47-581C>T	ENSRNOP00000077011:p.Pro31Ser; ENSRNOP00000078360:p.Pro17Ser
1	118229826	A	T	26	26	100	3319014760	ENSRNOG00000016358	Apba2	protein_coding	amyloid beta precursor protein binding family A member 2 [Source:RGD Symbol;Acc:620845]		ENSRNOT00000022049:c.848A>T; ENSRNOT00000107834:c.848A>T	ENSRNOP00000022049:p.Lys283Met; ENSRNOP00000093806:p.Lys283Met
1	118865986	T	A	24	24	100	3319011584	ENSRNOG00000011077	Tjp1	protein_coding	tight junction protein 1 [Source:RGD Symbol;Acc:1306305]		ENSRNOT00000014988:c.3935A>T; ENSRNOT00000087332:c.3989A>T; ENSRNOT00000096674:c.3956A>T; ENSRNOT00000112594:c.3995A>T	ENSRNOP00000014988:p.Gln1312Leu; ENSRNOP00000072324:p.Gln1330Leu; ENSRNOP00000078542:p.Gln1332Leu; ENSRNOP00000093370:p.Gln1319Leu
1	119267651	T	C	19	19	100	3319015157	ENSRNOG00000011290	Tm2d3	protein_coding	TM2 domain containing 3 [Source:RGD Symbol;Acc:1564929]		ENSRNOT00000015287:c.91+350T>C; ENSRNOT00000094329:c.158T>C	ENSRNOP00000091784:p.Ile53Thr
1	119314243	T	C	18	18	100	198308108	ENSRNOG00000056928	AABR07004134.1	protein_coding			ENSRNOT00000079160:c.268A>G	ENSRNOP00000078341:p.Met90Val
1	119651217	G	C	24	24	100	3319015273	ENSRNOG00000011932	Snrpa1	protein_coding	small nuclear ribonucleoprotein polypeptide A' [Source:RGD Symbol;Acc:2320494]		ENSRNOT00000016758:c.540-29G>C; ENSRNOT00000045742:c.471-29G>C; ENSRNOT00000099032:c.552-29G>C; ENSRNOT00000103897:c.474-29G>C; ENSRNOT00000106945:c.463G>C; ENSRNOT00000115664:c.531-29G>C	ENSRNOP00000081501:p.Glu155Gln
1	119651272	C	A	23	23	100	3319019643	ENSRNOG00000011932	Snrpa1	protein_coding	small nuclear ribonucleoprotein polypeptide A' [Source:RGD Symbol;Acc:2320494]		ENSRNOT00000016758:c.566C>A; ENSRNOT00000045742:c.497C>A; ENSRNOT00000099032:c.578C>A; ENSRNOT00000103897:c.500C>A; ENSRNOT00000106945:c.518C>A; ENSRNOT00000115664:c.557C>A	ENSRNOP00000016758:p.Thr189Asn; ENSRNOP00000041496:p.Thr166Asn; ENSRNOP00000081501:p.Thr173Asn; ENSRNOP00000082063:p.Thr167Asn; ENSRNOP00000086206:p.Thr186Asn; ENSRNOP00000094867:p.Thr193Asn
1	119855646	A	G	18	18	100	197808289	ENSRNOG00000012730	Lrrk1	protein_coding	leucine-rich repeat kinase 1 [Source:RGD Symbol;Acc:1308000]		ENSRNOT00000016959:c.4396T>C; ENSRNOT00000106564:c.4396T>C	ENSRNOP00000016959:p.Tyr1466His; ENSRNOP00000094655:p.Tyr1466His
1	120003333	C	T	33	33	100	3319015853	ENSRNOG00000052070	Aldh1a3	protein_coding	aldehyde dehydrogenase 1 family, member A3 [Source:RGD Symbol;Acc:628662]		ENSRNOT00000085158:c.394G>A; ENSRNOT00000098068:c.289G>A	ENSRNOP00000069212:p.Val132Ile; ENSRNOP00000087440:p.Val97Ile
1	120293266	A	G	22	22	100	198253109	ENSRNOG00000042776	Lins1	protein_coding	lines homolog 1 [Source:RGD Symbol;Acc:1308792]		ENSRNOT00000018463:c.1979A>G	ENSRNOP00000018463:p.Gln660Arg
1	120293415	C	G	19	19	100	197270586	ENSRNOG00000042776	Lins1	protein_coding	lines homolog 1 [Source:RGD Symbol;Acc:1308792]		ENSRNOT00000018463:c.2128C>G	ENSRNOP00000018463:p.Arg710Gly
1	121338860	T	C	29	29	100	199400683	ENSRNOG00000014030	Synm	protein_coding	synemin [Source:RGD Symbol;Acc:727872]		ENSRNOT00000050832:c.2059A>G; ENSRNOT00000076511:c.2059A>G	ENSRNOP00000046923:p.Met687Val; ENSRNOP00000068384:p.Met687Val
1	121339541	G	A	23	23	100	3319024523	ENSRNOG00000014030	Synm	protein_coding	synemin [Source:RGD Symbol;Acc:727872]		ENSRNOT00000050832:c.1378C>T; ENSRNOT00000076511:c.1378C>T	ENSRNOP00000046923:p.Arg460Trp; ENSRNOP00000068384:p.Arg460Trp
1	121497769	T	G	21	21	100	3319024554	ENSRNOG00000070349	LOC108349848	protein_coding	thymosin beta-10 pseudogene [Source:RGD Symbol;Acc:11489695]		ENSRNOT00000100841:c.161A>C	ENSRNOP00000079394:p.His54Pro
1	121957296	A	G	19	19	100	13456838	ENSRNOG00000022822	Fam169b	protein_coding	family with sequence similarity 169, member B [Source:RGD Symbol;Acc:1585883]		ENSRNOT00000040147:c.965A>G; ENSRNOT00000119682:c.959A>G	ENSRNOP00000046443:p.Gln322Arg; ENSRNOP00000095632:p.Gln320Arg
1	122867300	A	C	18	41	43.9024		ENSRNOG00000065206	gene:ENSRNOG00000065206	protein_coding			ENSRNOT00000108119:c.80A>C	ENSRNOP00000091068:p.Gln27Pro
1	122868064	T	C	6	33	18.1818		ENSRNOG00000065206	gene:ENSRNOG00000065206	protein_coding			ENSRNOT00000108119:c.553T>C	ENSRNOP00000091068:p.Trp185Arg
1	122868328	C	G	10	40	25		ENSRNOG00000065206	gene:ENSRNOG00000065206	protein_coding			ENSRNOT00000108119:c.817C>G	ENSRNOP00000091068:p.Arg273Gly
1	122869300	C	T	12	29	41.3793		ENSRNOG00000065206	gene:ENSRNOG00000065206	protein_coding			ENSRNOT00000108119:c.1789C>T	ENSRNOP00000091068:p.Arg597*
1	127515536	T	C	13	13	100	197411279	ENSRNOG00000065271, ENSRNOG00000012369	Fam174b	protein_coding	family with sequence similarity 174, member B [Source:RGD Symbol;Acc:1596692]		ENSRNOT00000016481:c.343A>G; ENSRNOT00000076098:c.-44T>C	ENSRNOP00000016481:p.Thr115Ala
1	127795541	A	G	18	18	100	199326133	ENSRNOG00000065528	St8sia2	protein_coding	ST8 alpha-N-acetyl-neuraminide alpha-2,8-sialyltransferase 2 [Source:RGD Symbol;Acc:621843]		ENSRNOT00000113519:c.191T>C	ENSRNOP00000092932:p.Leu64Pro
1	128028375	T	C	4	25	16		ENSRNOG00000051333	LOC100360396	protein_coding	hypothetical protein LOC100360396 [Source:RGD Symbol;Acc:2322257]		ENSRNOT00000076462:c.101T>C	ENSRNOP00000087493:p.Met34Thr
1	130203161	G	A	28	28	100	106373234	ENSRNOG00000022610	Agbl1	protein_coding	AGBL carboxypeptidase 1 [Source:RGD Symbol;Acc:1560280]		ENSRNOT00000083590:c.1051G>A; ENSRNOT00000092778:c.1051G>A	ENSRNOP00000069378:p.Ala351Thr; ENSRNOP00000076044:p.Ala351Thr
1	130204605	A	T	29	29	100	106980256	ENSRNOG00000022610	Agbl1	protein_coding	AGBL carboxypeptidase 1 [Source:RGD Symbol;Acc:1560280]		ENSRNOT00000083590:c.1499A>T; ENSRNOT00000092778:c.1499A>T	ENSRNOP00000069378:p.Lys500Ile; ENSRNOP00000076044:p.Lys500Ile
1	133026232	C	T	17	17	100	105716343	ENSRNOG00000028992	Acan	protein_coding	aggrecan [Source:RGD Symbol;Acc:68358]		ENSRNOT00000047848:c.2066C>T; ENSRNOT00000049681:c.2066C>T	ENSRNOP00000042691:p.Ala689Val; ENSRNOP00000044130:p.Ala689Val
1	133027852	G	A	35	35	100	106166076	ENSRNOG00000028992	Acan	protein_coding	aggrecan [Source:RGD Symbol;Acc:68358]		ENSRNOT00000047848:c.2648G>A; ENSRNOT00000049681:c.2648G>A	ENSRNOP00000042691:p.Gly883Asp; ENSRNOP00000044130:p.Gly883Asp
1	133342792	A	G	38	38	100	105045895	ENSRNOG00000016689	Fanci	protein_coding	FA complementation group I [Source:RGD Symbol;Acc:2321863]		ENSRNOT00000050759:c.748A>G; ENSRNOT00000110421:c.748A>G	ENSRNOP00000043744:p.Ser250Gly; ENSRNOP00000095393:p.Ser250Gly
1	133361342	G	A	30	30	100	107081860	ENSRNOG00000016689	Fanci	protein_coding	FA complementation group I [Source:RGD Symbol;Acc:2321863]		ENSRNOT00000050759:c.1802G>A; ENSRNOT00000110421:c.1616G>A	ENSRNOP00000043744:p.Arg601Gln; ENSRNOP00000095393:p.Arg539Gln
1	133367858	C	G	30	30	100	106605270	ENSRNOG00000016689	Fanci	protein_coding	FA complementation group I [Source:RGD Symbol;Acc:2321863]		ENSRNOT00000050759:c.2080C>G; ENSRNOT00000110421:c.1894C>G	ENSRNOP00000043744:p.Gln694Glu; ENSRNOP00000095393:p.Gln632Glu
1	133393036	T	G	18	18	100	104947926	ENSRNOG00000032293	Polg	protein_coding	DNA polymerase gamma, catalytic subunit [Source:RGD Symbol;Acc:620057]		ENSRNOT00000044567:c.1541A>C	ENSRNOP00000047900:p.Asp514Ala
1	133636088	G	A	21	21	100	199375959	ENSRNOG00000015520	Ticrr	protein_coding	TOPBP1-interacting checkpoint and replication regulator [Source:RGD Symbol;Acc:1308541]		ENSRNOT00000031783:c.3656G>A	ENSRNOP00000029053:p.Cys1219Tyr
1	133636550	C	T	16	16	100	107283253	ENSRNOG00000015520	Ticrr	protein_coding	TOPBP1-interacting checkpoint and replication regulator [Source:RGD Symbol;Acc:1308541]		ENSRNOT00000031783:c.4118C>T	ENSRNOP00000029053:p.Pro1373Leu
1	133669745	A	G	10	10	100	105840185	ENSRNOG00000015086	Plin1	protein_coding	perilipin 1 [Source:RGD Symbol;Acc:3351]		ENSRNOT00000065759:c.623T>C; ENSRNOT00000082164:c.596T>C	ENSRNOP00000061809:p.Met208Thr; ENSRNOP00000068793:p.Met199Thr
1	133757335	A	T	15	15	100	199230604	ENSRNOG00000014925	Mesp2	protein_coding	mesoderm posterior bHLH transcription factor 2 [Source:RGD Symbol;Acc:1305959]		ENSRNOT00000020047:c.601A>T	ENSRNOP00000020047:p.Ile201Leu
1	133771860	C	G	16	16	100	199233304	ENSRNOG00000014610	Anpep	protein_coding	alanyl aminopeptidase, membrane [Source:RGD Symbol;Acc:2991]		ENSRNOT00000020002:c.2458G>C; ENSRNOT00000092125:c.2371G>C	ENSRNOP00000020002:p.Val820Leu; ENSRNOP00000069456:p.Val791Leu
1	134093306	C	T	20	20	100	105352984	ENSRNOG00000070736	Naa38-ps1	protein_coding	N(alpha)-acetyltransferase 38, NatC auxiliary subunit, pseudogene 1 [Source:RGD Symbol;Acc:1589010]		ENSRNOT00000103020:c.38C>T	ENSRNOP00000077038:p.Pro13Leu
1	134263504	T	C	24	24	100	66293110	ENSRNOG00000013057	Prc1	protein_coding	protein regulator of cytokinesis 1 [Source:RGD Symbol;Acc:1311754]		ENSRNOT00000017532:c.1033T>C; ENSRNOT00000094806:c.1033T>C; ENSRNOT00000095280:c.910T>C; ENSRNOT00000101538:c.1033T>C; ENSRNOT00000110073:c.1033T>C	ENSRNOP00000017532:p.Tyr345His; ENSRNOP00000089328:p.Tyr345His; ENSRNOP00000090144:p.Tyr345His; ENSRNOP00000095649:p.Tyr345His; ENSRNOP00000095742:p.Tyr304His
1	134263509	A	C	26	26	100	63795613	ENSRNOG00000013057	Prc1	protein_coding	protein regulator of cytokinesis 1 [Source:RGD Symbol;Acc:1311754]		ENSRNOT00000017532:c.1038A>C; ENSRNOT00000094806:c.1038A>C; ENSRNOT00000095280:c.915A>C; ENSRNOT00000101538:c.1038A>C; ENSRNOT00000110073:c.1038A>C	ENSRNOP00000017532:p.Glu346Asp; ENSRNOP00000089328:p.Glu346Asp; ENSRNOP00000090144:p.Glu346Asp; ENSRNOP00000095649:p.Glu346Asp; ENSRNOP00000095742:p.Glu305Asp
1	134276992	G	C	13	13	100	106627838	ENSRNOG00000042059	Rccd1	protein_coding	RCC1 domain containing 1 [Source:RGD Symbol;Acc:1309901]		ENSRNOT00000029471:c.518C>G; ENSRNOT00000114134:c.518C>G	ENSRNOP00000031316:p.Ala173Gly; ENSRNOP00000092659:p.Ala173Gly
1	134290262	T	C	24	24	100	197650057	ENSRNOG00000012357	Unc45a	protein_coding	unc-45 myosin chaperone A [Source:RGD Symbol;Acc:1305357]		ENSRNOT00000017407:c.915A>G; ENSRNOT00000109416:c.1341A>G; ENSRNOT00000110547:c.915A>G	ENSRNOP00000017407:p.Ile305Met; ENSRNOP00000082238:p.Ile305Met; ENSRNOP00000096603:p.Ile447Met
1	134410133	C	T	21	21	100	8161678	ENSRNOG00000011213	Blm	protein_coding	BLM RecQ like helicase [Source:RGD Symbol;Acc:1308810]		ENSRNOT00000015065:c.4094G>A	ENSRNOP00000015065:p.Arg1365His
1	134463723	C	T	28	28	100	106159625	ENSRNOG00000011213	Blm	protein_coding	BLM RecQ like helicase [Source:RGD Symbol;Acc:1308810]		ENSRNOT00000015065:c.1126G>A	ENSRNOP00000015065:p.Val376Ile
1	134463744	T	C	23	23	100	105154422	ENSRNOG00000011213	Blm	protein_coding	BLM RecQ like helicase [Source:RGD Symbol;Acc:1308810]		ENSRNOT00000015065:c.1105A>G	ENSRNOP00000015065:p.Ile369Val
1	134469743	T	C	27	27	100	105560168	ENSRNOG00000011213	Blm	protein_coding	BLM RecQ like helicase [Source:RGD Symbol;Acc:1308810]		ENSRNOT00000015065:c.802A>G	ENSRNOP00000015065:p.Lys268Glu
1	134473340	T	C	28	28	100	105274911	ENSRNOG00000011213	Blm	protein_coding	BLM RecQ like helicase [Source:RGD Symbol;Acc:1308810]		ENSRNOT00000015065:c.181A>G	ENSRNOP00000015065:p.Met61Val
1	134474551	T	C	26	26	100	105091525	ENSRNOG00000011213	Blm	protein_coding	BLM RecQ like helicase [Source:RGD Symbol;Acc:1308810]		ENSRNOT00000015065:c.79A>G	ENSRNOP00000015065:p.Ile27Val
1	134723590	C	A	28	28	100	105693309	ENSRNOG00000012002	Iqgap1	protein_coding	IQ motif containing GTPase activating protein 1 [Source:RGD Symbol;Acc:1311884]		ENSRNOT00000018021:c.1129G>T; ENSRNOT00000118439:c.1099G>T	ENSRNOP00000018021:p.Ala377Ser; ENSRNOP00000093807:p.Ala367Ser
1	134847441	G	A	26	26	100	3319050284	ENSRNOG00000022164	Zscan2	protein_coding	zinc finger and SCAN domain containing 2 [Source:RGD Symbol;Acc:1584548]		ENSRNOT00000034267:c.373G>A	ENSRNOP00000029851:p.Glu125Lys
1	134860715	C	G	21	21	100	13453003	ENSRNOG00000010664	Wdr73	protein_coding	WD repeat domain 73 [Source:RGD Symbol;Acc:1306429]		ENSRNOT00000032294:c.895G>C	ENSRNOP00000029102:p.Ala299Pro
1	134862339	C	T	18	18	100	105055059	ENSRNOG00000010664	Wdr73	protein_coding	WD repeat domain 73 [Source:RGD Symbol;Acc:1306429]		ENSRNOT00000032294:c.415G>A	ENSRNOP00000029102:p.Gly139Ser
1	134875404	T	A	34	34	100	3319044893	ENSRNOG00000011029	Sec11a	protein_coding	SEC11 homolog A, signal peptidase complex subunit [Source:RGD Symbol;Acc:69360]		ENSRNOT00000014639:c.-3279A>T; ENSRNOT00000106266:c.602A>T	ENSRNOP00000085655:p.His201Leu
1	135049572	G	A	27	27	100	199083191	ENSRNOG00000011659	Alpk3	protein_coding	alpha-kinase 3 [Source:RGD Symbol;Acc:1309860]		ENSRNOT00000015898:c.2917G>A; ENSRNOT00000100974:c.2881G>A; ENSRNOT00000117513:c.2878G>A	ENSRNOP00000015899:p.Ala973Thr; ENSRNOP00000080585:p.Ala961Thr; ENSRNOP00000088261:p.Ala960Thr
1	135121587	A	G	22	22	100	8160431	ENSRNOG00000018940	Slc28a1	protein_coding	solute carrier family 28 member 1 [Source:RGD Symbol;Acc:621223]		ENSRNOT00000025621:c.1792A>G; ENSRNOT00000077441:c.1792A>G	ENSRNOP00000025621:p.Met598Val; ENSRNOP00000070095:p.Met598Val
1	135492547	A	G	20	20	100	198487223	ENSRNOG00000019278	Fsd2	protein_coding	fibronectin type III and SPRY domain containing 2 [Source:RGD Symbol;Acc:1305167]		ENSRNOT00000026089:c.1817T>C	ENSRNOP00000026089:p.Val606Ala
1	135503716	C	G	22	22	100	197009356	ENSRNOG00000019278	Fsd2	protein_coding	fibronectin type III and SPRY domain containing 2 [Source:RGD Symbol;Acc:1305167]		ENSRNOT00000026089:c.1328G>C	ENSRNOP00000026089:p.Trp443Ser
1	135505965	C	T	20	20	100	197998723	ENSRNOG00000019278	Fsd2	protein_coding	fibronectin type III and SPRY domain containing 2 [Source:RGD Symbol;Acc:1305167]		ENSRNOT00000026089:c.1217G>A	ENSRNOP00000026089:p.Arg406Lys
1	135554123	A	G	22	22	100	197308990	ENSRNOG00000028113	Whamm	protein_coding	WASP homolog associated with actin, golgi membranes and microtubules [Source:RGD Symbol;Acc:1563506]		ENSRNOT00000064667:c.2170A>G; ENSRNOT00000108024:c.1264A>G	ENSRNOP00000060843:p.Thr724Ala; ENSRNOP00000076620:p.Thr422Ala
1	135717658	T	C	27	27	100	197583214	ENSRNOG00000019426, ENSRNOG00000052273	Ramac, C1h15orf40	protein_coding	RNA guanine-7 methyltransferase activating subunit [Source:RGD Symbol;Acc:1310022], similar to human chromosome 15 open reading frame 40 [Source:RGD Symbol;Acc:1305713]		ENSRNOT00000026385:c.*939+2623T>C; ENSRNOT00000079643:c.503A>G	ENSRNOP00000070531:p.Gln168Arg
1	135817310	A	G	22	22	100	106658949	ENSRNOG00000019662	Tm6sf1	protein_coding	transmembrane 6 superfamily member 1 [Source:RGD Symbol;Acc:1307978]		ENSRNOT00000063873:c.589A>G; ENSRNOT00000078500:c.604-1608A>G; ENSRNOT00000097064:c.664A>G	ENSRNOP00000059206:p.Met197Val; ENSRNOP00000078165:p.Met222Val
1	135925102	C	T	29	29	100	198782002	ENSRNOG00000019770	Bnc1	protein_coding	basonuclin 1 [Source:RGD Symbol;Acc:1309042]		ENSRNOT00000067423:c.1642G>A	ENSRNOP00000062098:p.Val548Met
1	136297124	T	C	2	12	16.6667		ENSRNOG00000010840, ENSRNOG00000062620	Adamtsl3, gene:ENSRNOG00000062620	protein_coding	ADAMTS-like 3 [Source:RGD Symbol;Acc:1305155]		ENSRNOT00000032106:c.105+6737T>C; ENSRNOT00000109349:c.185A>G	ENSRNOP00000085200:p.Gln62Arg
1	136297200	G	A	2	10	20		ENSRNOG00000010840, ENSRNOG00000062620	Adamtsl3, gene:ENSRNOG00000062620	protein_coding	ADAMTS-like 3 [Source:RGD Symbol;Acc:1305155]		ENSRNOT00000032106:c.105+6813G>A; ENSRNOT00000109349:c.109C>T	ENSRNOP00000085200:p.Gln37*
1	136485623	A	G	27	27	100	106845819	ENSRNOG00000010840	Adamtsl3	protein_coding	ADAMTS-like 3 [Source:RGD Symbol;Acc:1305155]		ENSRNOT00000032106:c.1135A>G	ENSRNOP00000029738:p.Met379Val
1	136594239	C	T	18	18	100	3319050033	ENSRNOG00000010840	Adamtsl3	protein_coding	ADAMTS-like 3 [Source:RGD Symbol;Acc:1305155]		ENSRNOT00000032106:c.4849C>T	ENSRNOP00000029738:p.Arg1617Cys
1	136633374	C	T	31	31	100	106743659	ENSRNOG00000026296	Saxo2	protein_coding	stabilizer of axonemal microtubules 2 [Source:RGD Symbol;Acc:1562653]		ENSRNOT00000029244:c.169G>A; ENSRNOT00000078144:c.349G>A; ENSRNOT00000094717:c.424G>A; ENSRNOT00000101524:c.218+2310G>A; ENSRNOT00000117687:c.238G>A	ENSRNOP00000029587:p.Val57Met; ENSRNOP00000070779:p.Val117Met; ENSRNOP00000079428:p.Val80Met; ENSRNOP00000082886:p.Val142Met
1	137595962	C	G	26	26	100	3319057466	ENSRNOG00000025088	Tmc3	protein_coding	transmembrane channel-like 3 [Source:RGD Symbol;Acc:1308063]		ENSRNOT00000037996:c.2635C>G	ENSRNOP00000037802:p.His879Asp
1	137635684	G	T	38	38	100	199008869	ENSRNOG00000011680	Il16	protein_coding	interleukin 16 [Source:RGD Symbol;Acc:1583872]		ENSRNOT00000016289:c.1746C>A; ENSRNOT00000101175:c.1887C>A; ENSRNOT00000101850:c.2052C>A	ENSRNOP00000016289:p.Asn582Lys; ENSRNOP00000083582:p.Asn629Lys; ENSRNOP00000091335:p.Asn684Lys
1	138861516	T	G	48	62	77.4194		ENSRNOG00000069657	Or5ae1	protein_coding	olfactory receptor family 5 subfamily AE member 1 [Source:RGD Symbol;Acc:1334373]		ENSRNOT00000112949:c.593T>G	ENSRNOP00000095199:p.Leu198Arg
1	138861798	G	C	54	72	75		ENSRNOG00000069657	Or5ae1	protein_coding	olfactory receptor family 5 subfamily AE member 1 [Source:RGD Symbol;Acc:1334373]		ENSRNOT00000112949:c.875G>C	ENSRNOP00000095199:p.Ser292Thr
1	139410217	A	C	22	22	100		ENSRNOG00000066679	Vom2r40	protein_coding	vomeronasal 2 receptor, 40 [Source:RGD Symbol;Acc:708406]		ENSRNOT00000089015:c.2123T>G; ENSRNOT00000116043:c.1583T>G; ENSRNOT00000118229:c.1610T>G	ENSRNOP00000072381:p.Val708Gly; ENSRNOP00000088012:p.Val528Gly; ENSRNOP00000090579:p.Val537Gly
1	139410646	T	C	26	65	40		ENSRNOG00000066679	Vom2r40	protein_coding	vomeronasal 2 receptor, 40 [Source:RGD Symbol;Acc:708406]		ENSRNOT00000089015:c.1694A>G; ENSRNOT00000116043:c.1154A>G; ENSRNOT00000118229:c.1181A>G	ENSRNOP00000072381:p.His565Arg; ENSRNOP00000088012:p.His385Arg; ENSRNOP00000090579:p.His394Arg
1	139431571	A	T	23	67	34.3284	3319060315	ENSRNOG00000066679	Vom2r40	protein_coding	vomeronasal 2 receptor, 40 [Source:RGD Symbol;Acc:708406]		ENSRNOT00000089015:c.1130T>A; ENSRNOT00000116043:c.590T>A; ENSRNOT00000118229:c.703-86T>A	ENSRNOP00000072381:p.Phe377Tyr; ENSRNOP00000088012:p.Phe197Tyr
1	139431614	C	T	23	83	27.7108	3319059506	ENSRNOG00000066679	Vom2r40	protein_coding	vomeronasal 2 receptor, 40 [Source:RGD Symbol;Acc:708406]		ENSRNOT00000089015:c.1087G>A; ENSRNOT00000116043:c.547G>A; ENSRNOT00000118229:c.703-129G>A	ENSRNOP00000072381:p.Asp363Asn; ENSRNOP00000088012:p.Asp183Asn
1	139431875	C	T	28	68	41.1765	105281955	ENSRNOG00000066679	Vom2r40	protein_coding	vomeronasal 2 receptor, 40 [Source:RGD Symbol;Acc:708406]		ENSRNOT00000089015:c.826G>A; ENSRNOT00000116043:c.286G>A; ENSRNOT00000118229:c.702+124G>A	ENSRNOP00000072381:p.Val276Met; ENSRNOP00000088012:p.Val96Met
1	139437154	C	G	27	67	40.2985		ENSRNOG00000066679	Vom2r40	protein_coding	vomeronasal 2 receptor, 40 [Source:RGD Symbol;Acc:708406]		ENSRNOT00000089015:c.329G>C; ENSRNOT00000116043:c.-772G>C; ENSRNOT00000118229:c.329G>C	ENSRNOP00000072381:p.Arg110Thr; ENSRNOP00000090579:p.Arg110Thr
1	139437173	T	C	45	72	62.5	106185383	ENSRNOG00000066679	Vom2r40	protein_coding	vomeronasal 2 receptor, 40 [Source:RGD Symbol;Acc:708406]		ENSRNOT00000089015:c.310A>G; ENSRNOT00000116043:c.-791A>G; ENSRNOT00000118229:c.310A>G	ENSRNOP00000072381:p.Arg104Gly; ENSRNOP00000090579:p.Arg104Gly
1	139457354	T	G	32	78	41.0256		ENSRNOG00000066679	Vom2r40	protein_coding	vomeronasal 2 receptor, 40 [Source:RGD Symbol;Acc:708406]		ENSRNOT00000089015:c.121A>C; ENSRNOT00000116043:c.-980A>C; ENSRNOT00000118229:c.121A>C	ENSRNOP00000072381:p.Ile41Leu; ENSRNOP00000090579:p.Ile41Leu
1	139697160	C	T	24	24	100		ENSRNOG00000069874, ENSRNOG00000062988	Vom2r42, LOC679574	protein_coding	vomeronasal 2 receptor, 42 [Source:RGD Symbol;Acc:1587126], similar to putative pheromone receptor (Go-VN3) [Source:RGD Symbol;Acc:1587109]		ENSRNOT00000045611:c.1870G>A; ENSRNOT00000089091:c.477+31658G>A	ENSRNOP00000051379:p.Val624Met
1	139793488	T	A	18	18	100	105960683	ENSRNOG00000013563	Vom2r43	protein_coding	vomeronasal 2 receptor, 43 [Source:RGD Symbol;Acc:1587090]		ENSRNOT00000052226:c.2309A>T	ENSRNOP00000045053:p.Asp770Val
1	139793962	A	G	27	27	100	105258811	ENSRNOG00000013563	Vom2r43	protein_coding	vomeronasal 2 receptor, 43 [Source:RGD Symbol;Acc:1587090]		ENSRNOT00000052226:c.1835T>C	ENSRNOP00000045053:p.Leu612Pro
1	139797313	T	G	15	15	100	105961922	ENSRNOG00000013563	Vom2r43	protein_coding	vomeronasal 2 receptor, 43 [Source:RGD Symbol;Acc:1587090]		ENSRNOT00000052226:c.1471A>C	ENSRNOP00000045053:p.Lys491Gln
1	139798838	T	C	25	25	100	199131818	ENSRNOG00000013563	Vom2r43	protein_coding	vomeronasal 2 receptor, 43 [Source:RGD Symbol;Acc:1587090]		ENSRNOT00000052226:c.901A>G	ENSRNOP00000045053:p.Ile301Val
1	139799852	G	T	25	25	100	197062132	ENSRNOG00000013563	Vom2r43	protein_coding	vomeronasal 2 receptor, 43 [Source:RGD Symbol;Acc:1587090]		ENSRNOT00000052226:c.272C>A	ENSRNOP00000045053:p.Thr91Asn
1	139865203	C	T	23	23	100	104960808	ENSRNOG00000033009	Or13g1	protein_coding	olfactory receptor family 13 subfamily G member 1 [Source:RGD Symbol;Acc:1333584]		ENSRNOT00000047063:c.511G>A; ENSRNOT00000108957:c.511G>A; ENSRNOT00000110200:c.511G>A; ENSRNOT00000118969:c.511G>A	ENSRNOP00000050244:p.Val171Ile; ENSRNOP00000080389:p.Val171Ile; ENSRNOP00000082588:p.Val171Ile; ENSRNOP00000083342:p.Val171Ile
1	139919099	C	A	21	21	100	199127982	ENSRNOG00000065475	Or14a260	protein_coding	olfactory receptor family 14 subfamily A member 260 [Source:RGD Symbol;Acc:1332929]		ENSRNOT00000094135:c.374G>T	ENSRNOP00000083077:p.Cys125Phe
1	139919435	G	A	20	20	100	199035435	ENSRNOG00000065475	Or14a260	protein_coding	olfactory receptor family 14 subfamily A member 260 [Source:RGD Symbol;Acc:1332929]		ENSRNOT00000094135:c.38C>T	ENSRNOP00000083077:p.Thr13Met
1	139960936	A	G	23	23	100	197454437	ENSRNOG00000070274	Or14a258	protein_coding	olfactory receptor family 14 subfamily A member 258 [Source:RGD Symbol;Acc:1333647]		ENSRNOT00000117536:c.949T>C	ENSRNOP00000084195:p.*317Gln
1	139969766	C	G	24	25	96	198745137	ENSRNOG00000070275	Or6aa1	protein_coding	olfactory receptor family 6 subfamily A member A1 [Source:RGD Symbol;Acc:1333998]		ENSRNOT00000103408:c.111G>C; ENSRNOT00000114552:c.111G>C	ENSRNOP00000088586:p.Glu37Asp; ENSRNOP00000088805:p.Glu37Asp
1	139969834	C	T	22	22	100	198310431	ENSRNOG00000070275	Or6aa1	protein_coding	olfactory receptor family 6 subfamily A member A1 [Source:RGD Symbol;Acc:1333998]		ENSRNOT00000103408:c.43G>A; ENSRNOT00000114552:c.43G>A	ENSRNOP00000088586:p.Gly15Arg; ENSRNOP00000088805:p.Gly15Arg
1	140016549	A	G	12	12	100	105173968	ENSRNOG00000032077	Or6aa1b	protein_coding	olfactory receptor family 6 subfamily A member A1B [Source:RGD Symbol;Acc:1333281]		ENSRNOT00000044773:c.1028T>C	ENSRNOP00000041410:p.Met343Thr
1	140016630	G	A	20	20	100	105550649	ENSRNOG00000032077	Or6aa1b	protein_coding	olfactory receptor family 6 subfamily A member A1B [Source:RGD Symbol;Acc:1333281]		ENSRNOT00000044773:c.947C>T	ENSRNOP00000041410:p.Thr316Ile
1	140017474	C	T	12	12	100	198993762	ENSRNOG00000032077	Or6aa1b	protein_coding	olfactory receptor family 6 subfamily A member A1B [Source:RGD Symbol;Acc:1333281]		ENSRNOT00000044773:c.103G>A	ENSRNOP00000041410:p.Ala35Thr
1	140017498	T	A	15	15	100	106880697	ENSRNOG00000032077	Or6aa1b	protein_coding	olfactory receptor family 6 subfamily A member A1B [Source:RGD Symbol;Acc:1333281]		ENSRNOT00000044773:c.79A>T	ENSRNOP00000041410:p.Asn27Tyr
1	140064625	T	G	16	16	100	105231481	ENSRNOG00000070096	Or14n1	protein_coding	olfactory receptor family 14 subfamily N member 1 [Source:RGD Symbol;Acc:1332905]		ENSRNOT00000042245:c.405T>G	ENSRNOP00000044270:p.Ile135Met
1	140065137	T	C	17	17	100	106447494	ENSRNOG00000070096	Or14n1	protein_coding	olfactory receptor family 14 subfamily N member 1 [Source:RGD Symbol;Acc:1332905]		ENSRNOT00000042245:c.917T>C	ENSRNOP00000044270:p.Leu306Ser
1	140172336	G	C	36	36	100	106958328	ENSRNOG00000068678	Or14c43	protein_coding	olfactory receptor family 14 subfamily C member 43 [Source:RGD Symbol;Acc:1332664]		ENSRNOT00000108029:c.685G>C	ENSRNOP00000087723:p.Val229Leu
1	140235085	G	A	20	20	100	106478923	ENSRNOG00000064870	Or14c40	protein_coding	olfactory receptor family 14 subfamily C member 40 [Source:RGD Symbol;Acc:1333809]		ENSRNOT00000113276:c.703G>A	ENSRNOP00000085449:p.Ala235Thr
1	140235316	A	G	13	13	100	107553368	ENSRNOG00000064870	Or14c40	protein_coding	olfactory receptor family 14 subfamily C member 40 [Source:RGD Symbol;Acc:1333809]		ENSRNOT00000113276:c.934A>G	ENSRNOP00000085449:p.Lys312Glu
1	140276868	A	G	14	14	100	104977584	ENSRNOG00000065989	Or14a257	protein_coding	olfactory receptor family 14 subfamily A member 257 [Source:RGD Symbol;Acc:1332768]		ENSRNOT00000044676:c.752T>C	ENSRNOP00000045094:p.Val251Ala
1	140276878	C	A	12	12	100	105648599	ENSRNOG00000065989	Or14a257	protein_coding	olfactory receptor family 14 subfamily A member 257 [Source:RGD Symbol;Acc:1332768]		ENSRNOT00000044676:c.742G>T	ENSRNOP00000045094:p.Val248Phe
1	140277130	G	T	17	17	100	107116939	ENSRNOG00000065989	Or14a257	protein_coding	olfactory receptor family 14 subfamily A member 257 [Source:RGD Symbol;Acc:1332768]		ENSRNOT00000044676:c.490C>A	ENSRNOP00000045094:p.Leu164Met
1	140277193	A	C	18	18	100	105780962	ENSRNOG00000065989	Or14a257	protein_coding	olfactory receptor family 14 subfamily A member 257 [Source:RGD Symbol;Acc:1332768]		ENSRNOT00000044676:c.427T>G	ENSRNOP00000045094:p.Leu143Val
1	140277475	C	T	5	21	23.8095		ENSRNOG00000065989	Or14a257	protein_coding	olfactory receptor family 14 subfamily A member 257 [Source:RGD Symbol;Acc:1332768]		ENSRNOT00000044676:c.145G>A	ENSRNOP00000045094:p.Val49Met
1	140313719	T	C	25	25	100	106406345	ENSRNOG00000071184	Or14a257b	protein_coding	olfactory receptor family 14 subfamily A member 257B [Source:RGD Symbol;Acc:1334054]		ENSRNOT00000081156:c.1016A>G	ENSRNOP00000070011:p.Asn339Ser
1	140313722	A	G	25	25	100	105514646	ENSRNOG00000071184	Or14a257b	protein_coding	olfactory receptor family 14 subfamily A member 257B [Source:RGD Symbol;Acc:1334054]		ENSRNOT00000081156:c.1013T>C	ENSRNOP00000070011:p.Ile338Thr
1	140313927	G	T	25	25	100	106279930	ENSRNOG00000071184	Or14a257b	protein_coding	olfactory receptor family 14 subfamily A member 257B [Source:RGD Symbol;Acc:1334054]		ENSRNOT00000081156:c.808C>A	ENSRNOP00000070011:p.Pro270Thr
1	140314523	T	C	13	13	100	106251333	ENSRNOG00000071184	Or14a257b	protein_coding	olfactory receptor family 14 subfamily A member 257B [Source:RGD Symbol;Acc:1334054]		ENSRNOT00000081156:c.212A>G	ENSRNOP00000070011:p.Lys71Arg
1	140365679	A	C	11	11	100	199207711	ENSRNOG00000063878	Or14a257c	protein_coding	olfactory receptor family 14 subfamily A member 257C [Source:RGD Symbol;Acc:1333387]		ENSRNOT00000049595:c.844T>G	ENSRNOP00000040006:p.Ser282Ala
1	140366006	C	A	21	21	100	3319060047	ENSRNOG00000063878	Or14a257c	protein_coding	olfactory receptor family 14 subfamily A member 257C [Source:RGD Symbol;Acc:1333387]		ENSRNOT00000049595:c.517G>T	ENSRNOP00000040006:p.Ala173Ser
1	140366378	G	T	11	11	100	106708273	ENSRNOG00000063878	Or14a257c	protein_coding	olfactory receptor family 14 subfamily A member 257C [Source:RGD Symbol;Acc:1333387]		ENSRNOT00000049595:c.145C>A	ENSRNOP00000040006:p.Leu49Met
1	140414794	C	T	24	24	100	198362346	ENSRNOG00000062805	Or14c39	protein_coding	olfactory receptor family 14 subfamily C member 39 [Source:RGD Symbol;Acc:1333763]		ENSRNOT00000042081:c.143C>T; ENSRNOT00000097873:c.143C>T	ENSRNOP00000047204:p.Thr48Ile; ENSRNOP00000091003:p.Thr48Ile
1	140434294	G	T	14	14	100	106978681	ENSRNOG00000013770	Folh1	protein_coding	folate hydrolase 1 [Source:RGD Symbol;Acc:70963]		ENSRNOT00000018592:c.1634C>A; ENSRNOT00000103049:c.1535C>A	ENSRNOP00000018592:p.Thr545Asn; ENSRNOP00000088905:p.Thr512Asn
1	140501274	T	C	24	24	100	106148005	ENSRNOG00000013770	Folh1	protein_coding	folate hydrolase 1 [Source:RGD Symbol;Acc:70963]		ENSRNOT00000018592:c.43A>G; ENSRNOT00000103049:c.43A>G	ENSRNOP00000018592:p.Arg15Gly; ENSRNOP00000088905:p.Arg15Gly
1	140594507	G	T	18	18	100	106454148	ENSRNOG00000033507	Vom2r-ps67	protein_coding	vomeronasal 2 receptor, pseudogene 67 [Source:RGD Symbol;Acc:1598125]		ENSRNOT00000047771:c.25G>T; ENSRNOT00000048404:c.-39G>T	ENSRNOP00000043151:p.Val9Phe
1	140605403	C	T	2	11	18.1818	105468552	ENSRNOG00000033507	Vom2r-ps67	protein_coding	vomeronasal 2 receptor, pseudogene 67 [Source:RGD Symbol;Acc:1598125]		ENSRNOT00000047771:c.374C>T; ENSRNOT00000048404:c.311C>T	ENSRNOP00000043135:p.Thr104Ile; ENSRNOP00000043151:p.Thr125Ile
1	140605414	C	G	2	10	20		ENSRNOG00000033507	Vom2r-ps67	protein_coding	vomeronasal 2 receptor, pseudogene 67 [Source:RGD Symbol;Acc:1598125]		ENSRNOT00000047771:c.385C>G; ENSRNOT00000048404:c.322C>G	ENSRNOP00000043135:p.Leu108Val; ENSRNOP00000043151:p.Leu129Val
1	140605432	G	A	6	14	42.8571		ENSRNOG00000033507	Vom2r-ps67	protein_coding	vomeronasal 2 receptor, pseudogene 67 [Source:RGD Symbol;Acc:1598125]		ENSRNOT00000047771:c.403G>A; ENSRNOT00000048404:c.340G>A	ENSRNOP00000043135:p.Asp114Asn; ENSRNOP00000043151:p.Asp135Asn
1	140605436	C	G	7	14	50		ENSRNOG00000033507	Vom2r-ps67	protein_coding	vomeronasal 2 receptor, pseudogene 67 [Source:RGD Symbol;Acc:1598125]		ENSRNOT00000047771:c.407C>G; ENSRNOT00000048404:c.344C>G	ENSRNOP00000043135:p.Thr115Arg; ENSRNOP00000043151:p.Thr136Arg
1	140605441	C	T	7	13	53.8462		ENSRNOG00000033507	Vom2r-ps67	protein_coding	vomeronasal 2 receptor, pseudogene 67 [Source:RGD Symbol;Acc:1598125]		ENSRNOT00000047771:c.412C>T; ENSRNOT00000048404:c.349C>T	ENSRNOP00000043135:p.Arg117Trp; ENSRNOP00000043151:p.Arg138Trp
1	140605528	T	A	8	21	38.0952		ENSRNOG00000033507	Vom2r-ps67	protein_coding	vomeronasal 2 receptor, pseudogene 67 [Source:RGD Symbol;Acc:1598125]		ENSRNOT00000047771:c.499T>A; ENSRNOT00000048404:c.436T>A	ENSRNOP00000043135:p.Leu146Ile; ENSRNOP00000043151:p.Leu167Ile
1	140605541	A	T	5	19	26.3158		ENSRNOG00000033507	Vom2r-ps67	protein_coding	vomeronasal 2 receptor, pseudogene 67 [Source:RGD Symbol;Acc:1598125]		ENSRNOT00000047771:c.512A>T; ENSRNOT00000048404:c.449A>T	ENSRNOP00000043135:p.Lys150Ile; ENSRNOP00000043151:p.Lys171Ile
1	140605983	G	A	26	26	100	105454757	ENSRNOG00000033507	Vom2r-ps67	protein_coding	vomeronasal 2 receptor, pseudogene 67 [Source:RGD Symbol;Acc:1598125]		ENSRNOT00000047771:c.575G>A; ENSRNOT00000048404:c.512G>A	ENSRNOP00000043135:p.Arg171Gln; ENSRNOP00000043151:p.Arg192Gln
1	140606010	T	G	29	29	100	106779741	ENSRNOG00000033507	Vom2r-ps67	protein_coding	vomeronasal 2 receptor, pseudogene 67 [Source:RGD Symbol;Acc:1598125]		ENSRNOT00000047771:c.602T>G; ENSRNOT00000048404:c.539T>G	ENSRNOP00000043135:p.Leu180Arg; ENSRNOP00000043151:p.Leu201Arg
1	140606099	A	G	28	28	100	105479594	ENSRNOG00000033507	Vom2r-ps67	protein_coding	vomeronasal 2 receptor, pseudogene 67 [Source:RGD Symbol;Acc:1598125]		ENSRNOT00000047771:c.691A>G; ENSRNOT00000048404:c.628A>G	ENSRNOP00000043135:p.Ile210Val; ENSRNOP00000043151:p.Ile231Val
1	140606195	G	T	6	20	30	3319040280	ENSRNOG00000033507	Vom2r-ps67	protein_coding	vomeronasal 2 receptor, pseudogene 67 [Source:RGD Symbol;Acc:1598125]		ENSRNOT00000047771:c.787G>T; ENSRNOT00000048404:c.724G>T	ENSRNOP00000043135:p.Asp242Tyr; ENSRNOP00000043151:p.Asp263Tyr
1	140606434	G	C	15	29	51.7241	198001711	ENSRNOG00000033507	Vom2r-ps67	protein_coding	vomeronasal 2 receptor, pseudogene 67 [Source:RGD Symbol;Acc:1598125]		ENSRNOT00000047771:c.1026G>C; ENSRNOT00000048404:c.963G>C	ENSRNOP00000043135:p.Gln321His; ENSRNOP00000043151:p.Gln342His
1	140606603	T	A	34	34	100	105803217	ENSRNOG00000033507	Vom2r-ps67	protein_coding	vomeronasal 2 receptor, pseudogene 67 [Source:RGD Symbol;Acc:1598125]		ENSRNOT00000047771:c.1195T>A; ENSRNOT00000048404:c.1132T>A	ENSRNOP00000043135:p.Phe378Ile; ENSRNOP00000043151:p.Phe399Ile
1	140606640	T	C	38	38	100	106273774	ENSRNOG00000033507	Vom2r-ps67	protein_coding	vomeronasal 2 receptor, pseudogene 67 [Source:RGD Symbol;Acc:1598125]		ENSRNOT00000047771:c.1232T>C; ENSRNOT00000048404:c.1169T>C	ENSRNOP00000043135:p.Ile390Thr; ENSRNOP00000043151:p.Ile411Thr
1	140606692	G	T	5	25	20	3319061355	ENSRNOG00000033507	Vom2r-ps67	protein_coding	vomeronasal 2 receptor, pseudogene 67 [Source:RGD Symbol;Acc:1598125]		ENSRNOT00000047771:c.1284G>T; ENSRNOT00000048404:c.1221G>T	ENSRNOP00000043135:p.Glu407Asp; ENSRNOP00000043151:p.Glu428Asp
1	140606709	T	A	4	27	14.8148	3319058699	ENSRNOG00000033507	Vom2r-ps67	protein_coding	vomeronasal 2 receptor, pseudogene 67 [Source:RGD Symbol;Acc:1598125]		ENSRNOT00000047771:c.1301T>A; ENSRNOT00000048404:c.1238T>A	ENSRNOP00000043135:p.Val413Glu; ENSRNOP00000043151:p.Val434Glu
1	140606715	T	C	28	28	100	107366035	ENSRNOG00000033507	Vom2r-ps67	protein_coding	vomeronasal 2 receptor, pseudogene 67 [Source:RGD Symbol;Acc:1598125]		ENSRNOT00000047771:c.1307T>C; ENSRNOT00000048404:c.1244T>C	ENSRNOP00000043135:p.Ile415Thr; ENSRNOP00000043151:p.Ile436Thr
1	140606746	A	C	25	25	100	107557495	ENSRNOG00000033507	Vom2r-ps67	protein_coding	vomeronasal 2 receptor, pseudogene 67 [Source:RGD Symbol;Acc:1598125]		ENSRNOT00000047771:c.1338A>C; ENSRNOT00000048404:c.1275A>C	ENSRNOP00000043135:p.Glu425Asp; ENSRNOP00000043151:p.Glu446Asp
1	140607640	A	G	6	38	15.7895	199126033	ENSRNOG00000033507	Vom2r-ps67	protein_coding	vomeronasal 2 receptor, pseudogene 67 [Source:RGD Symbol;Acc:1598125]		ENSRNOT00000047771:c.1526A>G; ENSRNOT00000048404:c.1463A>G	ENSRNOP00000043135:p.Asp488Gly; ENSRNOP00000043151:p.Asp509Gly
1	140607665	A	C	6	40	15	3319061376	ENSRNOG00000033507	Vom2r-ps67	protein_coding	vomeronasal 2 receptor, pseudogene 67 [Source:RGD Symbol;Acc:1598125]		ENSRNOT00000047771:c.1551A>C; ENSRNOT00000048404:c.1488A>C	ENSRNOP00000043135:p.Glu496Asp; ENSRNOP00000043151:p.Glu517Asp
1	140607920	C	G	9	44	20.4545	3319058701	ENSRNOG00000033507	Vom2r-ps67	protein_coding	vomeronasal 2 receptor, pseudogene 67 [Source:RGD Symbol;Acc:1598125]		ENSRNOT00000047771:c.1585C>G; ENSRNOT00000048404:c.1522C>G	ENSRNOP00000043135:p.Leu508Val; ENSRNOP00000043151:p.Leu529Val
1	140607924	T	C	10	44	22.7273	3319060020	ENSRNOG00000033507	Vom2r-ps67	protein_coding	vomeronasal 2 receptor, pseudogene 67 [Source:RGD Symbol;Acc:1598125]		ENSRNOT00000047771:c.1589T>C; ENSRNOT00000048404:c.1526T>C	ENSRNOP00000043135:p.Val509Ala; ENSRNOP00000043151:p.Val530Ala
1	140608036	G	A	8	35	22.8571	3319060778	ENSRNOG00000033507	Vom2r-ps67	protein_coding	vomeronasal 2 receptor, pseudogene 67 [Source:RGD Symbol;Acc:1598125]		ENSRNOT00000047771:c.1701G>A; ENSRNOT00000048404:c.1638G>A	ENSRNOP00000043135:p.Met546Ile; ENSRNOP00000043151:p.Met567Ile
1	140624443	A	G	25	25	100	107478513	ENSRNOG00000033507	Vom2r-ps67	protein_coding	vomeronasal 2 receptor, pseudogene 67 [Source:RGD Symbol;Acc:1598125]		ENSRNOT00000047771:c.1738A>G	ENSRNOP00000043151:p.Lys580Glu
1	140624467	A	C	7	29	24.1379	196976623	ENSRNOG00000033507	Vom2r-ps67	protein_coding	vomeronasal 2 receptor, pseudogene 67 [Source:RGD Symbol;Acc:1598125]		ENSRNOT00000047771:c.1762A>C	ENSRNOP00000043151:p.Asn588His
1	140624572	T	G	9	31	29.0323	3319062667	ENSRNOG00000033507	Vom2r-ps67	protein_coding	vomeronasal 2 receptor, pseudogene 67 [Source:RGD Symbol;Acc:1598125]		ENSRNOT00000047771:c.1867T>G	ENSRNOP00000043151:p.Cys623Gly
1	140624644	A	G	4	14	28.5714		ENSRNOG00000033507	Vom2r-ps67	protein_coding	vomeronasal 2 receptor, pseudogene 67 [Source:RGD Symbol;Acc:1598125]		ENSRNOT00000047771:c.1939A>G	ENSRNOP00000043151:p.Ile647Val
1	140624706	A	T	6	27	22.2222	197938993	ENSRNOG00000033507	Vom2r-ps67	protein_coding	vomeronasal 2 receptor, pseudogene 67 [Source:RGD Symbol;Acc:1598125]		ENSRNOT00000047771:c.2001A>T	ENSRNOP00000043151:p.Arg667Ser
1	140624866	A	G	19	19	100	198080950	ENSRNOG00000033507	Vom2r-ps67	protein_coding	vomeronasal 2 receptor, pseudogene 67 [Source:RGD Symbol;Acc:1598125]		ENSRNOT00000047771:c.2161A>G	ENSRNOP00000043151:p.Ile721Val
1	140625002	C	G	7	24	29.1667		ENSRNOG00000033507	Vom2r-ps67	protein_coding	vomeronasal 2 receptor, pseudogene 67 [Source:RGD Symbol;Acc:1598125]		ENSRNOT00000047771:c.2297C>G	ENSRNOP00000043151:p.Ser766Cys
1	140625266	G	A	4	24	16.6667		ENSRNOG00000033507	Vom2r-ps67	protein_coding	vomeronasal 2 receptor, pseudogene 67 [Source:RGD Symbol;Acc:1598125]		ENSRNOT00000047771:c.2561G>A	ENSRNOP00000043151:p.Arg854Lys
1	140625297	T	G	19	19	100	106165998	ENSRNOG00000033507	Vom2r-ps67	protein_coding	vomeronasal 2 receptor, pseudogene 67 [Source:RGD Symbol;Acc:1598125]		ENSRNOT00000047771:c.2592T>G	ENSRNOP00000043151:p.Ser864Arg
1	140625320	G	A	16	16	100	107371146	ENSRNOG00000033507	Vom2r-ps67	protein_coding	vomeronasal 2 receptor, pseudogene 67 [Source:RGD Symbol;Acc:1598125]		ENSRNOT00000047771:c.2615G>A	ENSRNOP00000043151:p.Ser872Asn
1	140694113	G	A	17	17	100	198065279	ENSRNOG00000068544	gene:ENSRNOG00000068544	protein_coding			ENSRNOT00000085371:c.488G>A	ENSRNOP00000073364:p.Gly163Asp
1	140694234	T	G	13	13	100	3319041388	ENSRNOG00000068544	gene:ENSRNOG00000068544	protein_coding			ENSRNOT00000085371:c.609T>G	ENSRNOP00000073364:p.Cys203Trp
1	140694266	C	G	14	14	100	197128234	ENSRNOG00000068544	gene:ENSRNOG00000068544	protein_coding			ENSRNOT00000085371:c.641C>G	ENSRNOP00000073364:p.Ala214Gly
1	140712596	T	G	26	26	100	3319055627	ENSRNOG00000068544	gene:ENSRNOG00000068544	protein_coding			ENSRNOT00000085371:c.2296T>G	ENSRNOP00000073364:p.Cys766Gly
1	141075954	A	G	30	30	100	199098741	ENSRNOG00000013925	Nox4	protein_coding	NADPH oxidase 4 [Source:RGD Symbol;Acc:620600]		ENSRNOT00000018990:c.1625A>G; ENSRNOT00000102096:c.1617-931A>G; ENSRNOT00000116153:c.1602-931A>G	ENSRNOP00000018990:p.Asp542Gly
1	141201010	C	T	27	27	100	106434141	ENSRNOG00000016421	Tyr	protein_coding	tyrosinase [Source:RGD Symbol;Acc:1589755]		ENSRNOT00000021971:c.896G>A	ENSRNOP00000021971:p.Arg299His
1	143404207	C	A	19	19	100	199016662	ENSRNOG00000017307	Prss23	protein_coding	serine protease 23 [Source:RGD Symbol;Acc:1359545]		ENSRNOT00000023239:c.314G>T; ENSRNOT00000080927:c.401G>T; ENSRNOT00000095166:c.287G>T; ENSRNOT00000115268:c.230G>T	ENSRNOP00000023239:p.Arg105Leu; ENSRNOP00000068962:p.Arg134Leu; ENSRNOP00000084133:p.Arg96Leu; ENSRNOP00000089563:p.Arg77Leu
1	143412222	T	A	20	20	100	197569639	ENSRNOG00000017307	Prss23	protein_coding	serine protease 23 [Source:RGD Symbol;Acc:1359545]		ENSRNOT00000023239:c.1A>T; ENSRNOT00000080927:c.-732A>T; ENSRNOT00000095166:c.-1206A>T; ENSRNOT00000115268:c.-13A>T	ENSRNOP00000023239:p.Met1?
1	143765292	C	T	10	10	100	199185970	ENSRNOG00000033733	Ccdc81	protein_coding	coiled-coil domain containing 81 [Source:RGD Symbol;Acc:1306766]		ENSRNOT00000055488:c.670G>A; ENSRNOT00000102115:c.670G>A	ENSRNOP00000052353:p.Val224Met; ENSRNOP00000080187:p.Val224Met
1	144349536	G	A	16	16	100	106364743	ENSRNOG00000030776	Sytl2	protein_coding	synaptotagmin-like 2 [Source:RGD Symbol;Acc:1307647]		ENSRNOT00000103814:c.3970G>A; ENSRNOT00000114461:c.3970G>A	ENSRNOP00000077270:p.Glu1324Lys; ENSRNOP00000096638:p.Glu1324Lys
1	144350050	C	T	21	21	100		ENSRNOG00000030776	Sytl2	protein_coding	synaptotagmin-like 2 [Source:RGD Symbol;Acc:1307647]		ENSRNOT00000103814:c.4484C>T; ENSRNOT00000114461:c.4484C>T	ENSRNOP00000077270:p.Ser1495Phe; ENSRNOP00000096638:p.Ser1495Phe
1	144362234	A	G	20	20	100	198188285	ENSRNOG00000030776	Sytl2	protein_coding	synaptotagmin-like 2 [Source:RGD Symbol;Acc:1307647]		ENSRNOT00000045048:c.110A>G; ENSRNOT00000103814:c.5326-354A>G; ENSRNOT00000114461:c.5374-354A>G	ENSRNOP00000048585:p.His37Arg
1	144364071	G	A	24	24	100	105607749	ENSRNOG00000030776	Sytl2	protein_coding	synaptotagmin-like 2 [Source:RGD Symbol;Acc:1307647]		ENSRNOT00000045048:c.367G>A; ENSRNOT00000103814:c.5530G>A; ENSRNOT00000114461:c.5578G>A	ENSRNOP00000048585:p.Val123Met; ENSRNOP00000077270:p.Val1844Met; ENSRNOP00000096638:p.Val1860Met
1	144369954	C	T	19	19	100	106743966	ENSRNOG00000030776	Sytl2	protein_coding	synaptotagmin-like 2 [Source:RGD Symbol;Acc:1307647]		ENSRNOT00000045048:c.713C>T; ENSRNOT00000103814:c.5876C>T; ENSRNOT00000114461:c.5924C>T	ENSRNOP00000048585:p.Pro238Leu; ENSRNOP00000077270:p.Pro1959Leu; ENSRNOP00000096638:p.Pro1975Leu
1	144417846	G	A	17	17	100	3319049000	ENSRNOG00000018987	Crebzf	protein_coding	CREB/ATF bZIP transcription factor [Source:RGD Symbol;Acc:1565584]		ENSRNOT00000025653:c.100G>A; ENSRNOT00000104785:c.100G>A	ENSRNOP00000025653:p.Asp34Asn; ENSRNOP00000081742:p.Asp34Asn
1	144417940	G	A	15	15	100	197120983	ENSRNOG00000018987	Crebzf	protein_coding	CREB/ATF bZIP transcription factor [Source:RGD Symbol;Acc:1565584]		ENSRNOT00000025653:c.194G>A; ENSRNOT00000104785:c.194G>A	ENSRNOP00000025653:p.Arg65Gln; ENSRNOP00000081742:p.Arg65Gln
1	144418509	G	A	26	27	96.2963	8167213	ENSRNOG00000018987	Crebzf	protein_coding	CREB/ATF bZIP transcription factor [Source:RGD Symbol;Acc:1565584]		ENSRNOT00000025653:c.763G>A; ENSRNOT00000104785:c.763G>A	ENSRNOP00000025653:p.Gly255Ser; ENSRNOP00000081742:p.Gly255Ser
1	144425339	T	C	24	25	96	8157759	ENSRNOG00000018987, ENSRNOG00000022748	Crebzf, Tmem126a	protein_coding	CREB/ATF bZIP transcription factor [Source:RGD Symbol;Acc:1565584], transmembrane protein 126A [Source:RGD Symbol;Acc:1305677]		ENSRNOT00000025653:c.*3574T>C; ENSRNOT00000038333:c.322A>G; ENSRNOT00000099863:c.349A>G; ENSRNOT00000104785:c.*5495T>C	ENSRNOP00000032681:p.Thr108Ala; ENSRNOP00000082513:p.Thr117Ala
1	144448177	A	T	22	23	95.6522	198305915	ENSRNOG00000022732	Tmem126b	protein_coding	transmembrane protein 126B [Source:RGD Symbol;Acc:1308371]		ENSRNOT00000038279:c.132T>A; ENSRNOT00000112321:c.-5137A>T	ENSRNOP00000031739:p.Asp44Glu
1	145722580	C	T	28	28	100	3319068759	ENSRNOG00000022635	Dlg2	protein_coding	discs large MAGUK scaffold protein 2 [Source:RGD Symbol;Acc:619895]		ENSRNOT00000095796:c.268-56267C>T; ENSRNOT00000103147:c.265-56267C>T; ENSRNOT00000106839:c.71C>T; ENSRNOT00000108774:c.205-56267C>T; ENSRNOT00000110277:c.205-56267C>T; ENSRNOT00000112321:c.631-56267C>T; ENSRNOT00000115131:c.71C>T	ENSRNOP00000078924:p.Ala24Val; ENSRNOP00000096630:p.Ala24Val
1	146698241	T	C	32	32	100	8171430	ENSRNOG00000009891	Pcf11	protein_coding	PCF11 cleavage and polyadenylation factor subunit [Source:RGD Symbol;Acc:1563397]		ENSRNOT00000013552:c.4538A>G; ENSRNOT00000094339:c.4508A>G; ENSRNOT00000104348:c.5495A>G	ENSRNOP00000013552:p.Asn1513Ser; ENSRNOP00000085261:p.Asn1503Ser; ENSRNOP00000092470:p.Asn1832Ser
1	146972434	A	G	18	18	100	198844974	ENSRNOG00000010630	Prcp	protein_coding	prolylcarboxypeptidase [Source:RGD Symbol;Acc:1307842]		ENSRNOT00000014271:c.755A>G; ENSRNOT00000094554:c.755A>G	ENSRNOP00000014271:p.Gln252Arg; ENSRNOP00000090435:p.Gln252Arg
1	147166506	T	G	17	17	100	104956932	ENSRNOG00000069065, ENSRNOG00000010763	Fam181b	protein_coding	family with sequence similarity 181, member B [Source:RGD Symbol;Acc:1564695]		ENSRNOT00000014284:c.538A>C; ENSRNOT00000014369:c.38-72T>G; ENSRNOT00000094920:c.538A>C; ENSRNOT00000112886:c.-14T>G; ENSRNOT00000116885:c.-14T>G	ENSRNOP00000014284:p.Lys180Gln; ENSRNOP00000080388:p.Lys180Gln
1	151307172	C	T	27	27	100	3319080355	ENSRNOG00000011476	Nars2	protein_coding	asparaginyl-tRNA synthetase 2, mitochondrial [Source:RGD Symbol;Acc:1305145]		ENSRNOT00000015784:c.142-8C>T; ENSRNOT00000078300:c.142-8C>T; ENSRNOT00000104129:c.56C>T; ENSRNOT00000109218:c.142-8C>T	ENSRNOP00000085526:p.Ser19Phe
1	151692301	T	G	19	19	100	3319059966	ENSRNOG00000012292	Alg8	protein_coding	ALG8, alpha-1,3-glucosyltransferase [Source:RGD Symbol;Acc:1305468]		ENSRNOT00000016478:c.504T>G	ENSRNOP00000016478:p.Phe168Leu
1	151984018	C	T	24	24	100	3319059967	ENSRNOG00000024194	Rsf1	protein_coding	remodeling and spacing factor 1 [Source:RGD Symbol;Acc:1311245]		ENSRNOT00000037050:c.1748C>T; ENSRNOT00000098705:c.1610C>T	ENSRNOP00000031549:p.Thr583Met; ENSRNOP00000092847:p.Thr537Met
1	151984147	T	C	36	36	100	105230867	ENSRNOG00000024194	Rsf1	protein_coding	remodeling and spacing factor 1 [Source:RGD Symbol;Acc:1311245]		ENSRNOT00000037050:c.1877T>C; ENSRNOT00000098705:c.1739T>C	ENSRNOP00000031549:p.Leu626Pro; ENSRNOP00000092847:p.Leu580Pro
1	151984759	C	T	35	35	100	3319081154	ENSRNOG00000024194	Rsf1	protein_coding	remodeling and spacing factor 1 [Source:RGD Symbol;Acc:1311245]		ENSRNOT00000037050:c.2489C>T; ENSRNOT00000098705:c.2351C>T	ENSRNOP00000031549:p.Ala830Val; ENSRNOP00000092847:p.Ala784Val
1	152662087	T	C	35	35	100	105730332	ENSRNOG00000027784	Tsku	protein_coding	tsukushi, small leucine rich proteoglycan [Source:RGD Symbol;Acc:1359311]		ENSRNOT00000034843:c.655A>G; ENSRNOT00000099039:c.604A>G; ENSRNOT00000105524:c.604A>G; ENSRNOT00000111957:c.604A>G; ENSRNOT00000114498:c.604A>G; ENSRNOT00000114784:c.637A>G	ENSRNOP00000029957:p.Asn219Asp; ENSRNOP00000078677:p.Asn202Asp; ENSRNOP00000080766:p.Asn202Asp; ENSRNOP00000086216:p.Asn202Asp; ENSRNOP00000090380:p.Asn202Asp; ENSRNOP00000093869:p.Asn213Asp
1	152662650	G	A	35	35	100	3319070287	ENSRNOG00000027784	Tsku	protein_coding	tsukushi, small leucine rich proteoglycan [Source:RGD Symbol;Acc:1359311]		ENSRNOT00000034843:c.92C>T; ENSRNOT00000099039:c.41C>T; ENSRNOT00000105524:c.41C>T; ENSRNOT00000111957:c.41C>T; ENSRNOT00000114498:c.41C>T; ENSRNOT00000114784:c.74C>T	ENSRNOP00000029957:p.Thr31Ile; ENSRNOP00000078677:p.Thr14Ile; ENSRNOP00000080766:p.Thr14Ile; ENSRNOP00000086216:p.Thr14Ile; ENSRNOP00000090380:p.Thr14Ile; ENSRNOP00000093869:p.Thr25Ile
1	152749085	A	G	20	20	100	3319086582	ENSRNOG00000015058	Gucy2e	protein_coding	guanylate cyclase 2E [Source:RGD Symbol;Acc:69322]		ENSRNOT00000020513:c.838A>G; ENSRNOT00000094359:c.835A>G	ENSRNOP00000020513:p.Lys280Glu; ENSRNOP00000089926:p.Lys279Glu
1	152749283	A	G	16	16	100	3319082288	ENSRNOG00000015058	Gucy2e	protein_coding	guanylate cyclase 2E [Source:RGD Symbol;Acc:69322]		ENSRNOT00000020513:c.1036A>G; ENSRNOT00000094359:c.1033A>G	ENSRNOP00000020513:p.Thr346Ala; ENSRNOP00000089926:p.Thr345Ala
1	152750864	G	A	15	15	100	3319077853	ENSRNOG00000015058	Gucy2e	protein_coding	guanylate cyclase 2E [Source:RGD Symbol;Acc:69322]		ENSRNOT00000020513:c.1132G>A; ENSRNOT00000094359:c.1129G>A	ENSRNOP00000020513:p.Ala378Thr; ENSRNOP00000089926:p.Ala377Thr
1	152751105	G	A	15	15	100	3319085165	ENSRNOG00000015058	Gucy2e	protein_coding	guanylate cyclase 2E [Source:RGD Symbol;Acc:69322]		ENSRNOT00000020513:c.1373G>A; ENSRNOT00000094359:c.1370G>A	ENSRNOP00000020513:p.Arg458His; ENSRNOP00000089926:p.Arg457His
1	152758009	A	G	19	19	100	106032271	ENSRNOG00000015058	Gucy2e	protein_coding	guanylate cyclase 2E [Source:RGD Symbol;Acc:69322]		ENSRNOT00000020513:c.2185A>G; ENSRNOT00000094359:c.2182A>G	ENSRNOP00000020513:p.Arg729Gly; ENSRNOP00000089926:p.Arg728Gly
1	153647087	T	C	30	30	100	106077188	ENSRNOG00000016831	Serpinh1	protein_coding	serpin family H member 1 [Source:RGD Symbol;Acc:69302]		ENSRNOT00000086091:c.79A>G	ENSRNOP00000070279:p.Thr27Ala
1	153778979	C	T	4	23	17.3913		ENSRNOG00000017418	Rps3	protein_coding	ribosomal protein S3 [Source:RGD Symbol;Acc:619888]		ENSRNOT00000023935:c.547G>A; ENSRNOT00000105265:c.351-141G>A; ENSRNOT00000108507:c.541G>A; ENSRNOT00000114051:c.510+443G>A	ENSRNOP00000023935:p.Val183Met; ENSRNOP00000079648:p.Val181Met
1	154042392	G	A	24	24	100		ENSRNOG00000030788	Olr35	protein_coding	olfactory receptor 35 [Source:RGD Symbol;Acc:1333428]		ENSRNOT00000051450:c.100G>A; ENSRNOT00000071384:c.523G>A	ENSRNOP00000067182:p.Val175Ile; ENSRNOP00000074698:p.Val34Ile
1	154053410	A	C	16	16	100	106235915	ENSRNOG00000068594, ENSRNOG00000018106	Olr36, Neu3	protein_coding	olfactory receptor 36 [Source:RGD Symbol;Acc:1333325], neuraminidase 3 [Source:RGD Symbol;Acc:619881]		ENSRNOT00000024420:c.*438-2532T>G; ENSRNOT00000086011:c.649A>C; ENSRNOT00000106754:c.649A>C	ENSRNOP00000074939:p.Ile217Leu; ENSRNOP00000097881:p.Ile217Leu
1	154090154	C	G	20	20	100	3319084049	ENSRNOG00000018106, ENSRNOG00000018078	Neu3, Or2at1	protein_coding	neuraminidase 3 [Source:RGD Symbol;Acc:619881], olfactory receptor family 2 subfamily AT member 1 [Source:RGD Symbol;Acc:1332982]		ENSRNOT00000024311:c.936C>G; ENSRNOT00000024420:c.*438-39276G>C	ENSRNOP00000024311:p.His312Gln
1	154141632	A	G	16	18	88.8889	107305360	ENSRNOG00000018106, ENSRNOG00000018083	Neu3, AABR07004876.1	protein_coding	neuraminidase 3 [Source:RGD Symbol;Acc:619881]		ENSRNOT00000024338:c.49A>G; ENSRNOT00000024420:c.208-1962T>C	ENSRNOP00000087401:p.Asn17Asp
1	154141642	C	T	19	19	100		ENSRNOG00000018106, ENSRNOG00000018083	Neu3, AABR07004876.1	protein_coding	neuraminidase 3 [Source:RGD Symbol;Acc:619881]		ENSRNOT00000024338:c.59C>T; ENSRNOT00000024420:c.208-1972G>A	ENSRNOP00000087401:p.Thr20Met
1	154141768	T	A	2	14	14.2857		ENSRNOG00000018106, ENSRNOG00000018083	Neu3, AABR07004876.1	protein_coding	neuraminidase 3 [Source:RGD Symbol;Acc:619881]		ENSRNOT00000024338:c.185T>A; ENSRNOT00000024420:c.208-2098A>T	ENSRNOP00000087401:p.Leu62Gln
1	154141809	G	A	18	18	100	197365804	ENSRNOG00000018106, ENSRNOG00000018083	Neu3, AABR07004876.1	protein_coding	neuraminidase 3 [Source:RGD Symbol;Acc:619881]		ENSRNOT00000024338:c.226G>A; ENSRNOT00000024420:c.208-2139C>T	ENSRNOP00000087401:p.Val76Ile
1	154142709	C	T	22	22	100	107433419	ENSRNOG00000018106, ENSRNOG00000018083	Neu3, AABR07004876.1	protein_coding	neuraminidase 3 [Source:RGD Symbol;Acc:619881]		ENSRNOT00000024338:c.382C>T; ENSRNOT00000024420:c.207+1315G>A	ENSRNOP00000087401:p.Arg128*
1	154361868	C	T	17	17	100	3319089020	ENSRNOG00000018394	Chrdl2	protein_coding	chordin-like 2 [Source:RGD Symbol;Acc:1306179]		ENSRNOT00000024803:c.536C>T; ENSRNOT00000101177:c.551C>T	ENSRNOP00000024803:p.Thr179Met; ENSRNOP00000090366:p.Thr184Met
1	155176833	T	G	31	31	100	198051412	ENSRNOG00000018873	Fam168a	protein_coding	family with sequence similarity 168, member A [Source:RGD Symbol;Acc:1308929]		ENSRNOT00000025827:c.151+18T>G; ENSRNOT00000095174:c.151+18T>G; ENSRNOT00000097710:c.169T>G; ENSRNOT00000106607:c.151+18T>G	ENSRNOP00000081214:p.Cys57Gly
1	155296634	C	T	16	16	100	3319086279	ENSRNOG00000019270	P2ry6	protein_coding	pyrimidinergic receptor P2Y6 [Source:RGD Symbol;Acc:620269]		ENSRNOT00000050227:c.727G>A; ENSRNOT00000107101:c.727G>A; ENSRNOT00000108172:c.727G>A; ENSRNOT00000111790:c.727G>A; ENSRNOT00000116084:c.727G>A	ENSRNOP00000049439:p.Val243Met; ENSRNOP00000081429:p.Val243Met; ENSRNOP00000087971:p.Val243Met; ENSRNOP00000088558:p.Val243Met; ENSRNOP00000094637:p.Val243Met
1	155353647	A	G	19	19	100	13455126	ENSRNOG00000019283	P2ry2	protein_coding	purinergic receptor P2Y2 [Source:RGD Symbol;Acc:62088]		ENSRNOT00000026115:c.1117T>C; ENSRNOT00000114931:c.1117T>C	ENSRNOP00000026115:p.Cys373Arg; ENSRNOP00000077949:p.Cys373Arg
1	155563249	C	G	28	28	100	3319086851	ENSRNOG00000019319	Fchsd2	protein_coding	FCH and double SH3 domains 2 [Source:RGD Symbol;Acc:1304812]		ENSRNOT00000042524:c.272C>G; ENSRNOT00000091822:c.278C>G; ENSRNOT00000113808:c.278C>G	ENSRNOP00000048024:p.Ala91Gly; ENSRNOP00000072072:p.Ala93Gly; ENSRNOP00000079354:p.Ala93Gly
1	155693617	C	G	23	24	95.8333	3319080301	ENSRNOG00000019413	Atg16l2	protein_coding	autophagy related 16-like 2 [Source:RGD Symbol;Acc:1311400]		ENSRNOT00000026286:c.1290G>C; ENSRNOT00000103264:c.1290G>C; ENSRNOT00000104610:c.1227G>C	ENSRNOP00000026286:p.Glu430Asp; ENSRNOP00000076500:p.Glu430Asp; ENSRNOP00000090932:p.Glu409Asp
1	155898192	C	A	21	21	100	3319092351	ENSRNOG00000019560	Pde2a	protein_coding	phosphodiesterase 2A [Source:RGD Symbol;Acc:620965]		ENSRNOT00000026586:c.424C>A; ENSRNOT00000090959:c.367C>A; ENSRNOT00000114688:c.424C>A; ENSRNOT00000120138:c.367C>A	ENSRNOP00000026586:p.Gln142Lys; ENSRNOP00000074500:p.Gln123Lys; ENSRNOP00000078823:p.Gln123Lys; ENSRNOP00000087319:p.Gln142Lys
1	156267482	T	G	29	29	100	106155607	ENSRNOG00000019936, ENSRNOG00000023434	Anapc15, Lrtomt	protein_coding	anaphase promoting complex subunit 15 [Source:RGD Symbol;Acc:1311634], leucine rich transmembrane and O-methyltransferase domain containing [Source:RGD Symbol;Acc:1561509]		ENSRNOT00000027028:c.*1731T>G; ENSRNOT00000027150:c.-4693T>G; ENSRNOT00000039564:c.456+58A>C; ENSRNOT00000094735:c.462T>G; ENSRNOT00000095077:c.*1978T>G; ENSRNOT00000101397:c.-4693T>G; ENSRNOT00000117670:c.*1786T>G	ENSRNOP00000082811:p.Cys154Trp
1	156347952	C	T	27	27	100	3319086978	ENSRNOG00000000417	Numa1	protein_coding	nuclear mitotic apparatus protein 1 [Source:RGD Symbol;Acc:1308777]		ENSRNOT00000000474:c.173C>T; ENSRNOT00000055249:c.155C>T; ENSRNOT00000094333:c.173C>T	ENSRNOP00000000474:p.Pro58Leu; ENSRNOP00000052124:p.Pro52Leu; ENSRNOP00000094619:p.Pro58Leu
1	156357014	T	G	19	19	100	197772712	ENSRNOG00000000417	Numa1	protein_coding	nuclear mitotic apparatus protein 1 [Source:RGD Symbol;Acc:1308777]		ENSRNOT00000000474:c.3191T>G; ENSRNOT00000055249:c.3173T>G; ENSRNOT00000094333:c.3191T>G	ENSRNOP00000000474:p.Ile1064Arg; ENSRNOP00000052124:p.Ile1058Arg; ENSRNOP00000094619:p.Ile1064Arg
1	156366424	T	C	21	21	100	105350740	ENSRNOG00000000417	Numa1	protein_coding	nuclear mitotic apparatus protein 1 [Source:RGD Symbol;Acc:1308777]		ENSRNOT00000000474:c.4744T>C; ENSRNOT00000055249:c.4684T>C; ENSRNOT00000094333:c.4702T>C	ENSRNOP00000000474:p.Cys1582Arg; ENSRNOP00000052124:p.Cys1562Arg; ENSRNOP00000094619:p.Cys1568Arg
1	156452626	T	C	26	26	100	105534818	ENSRNOG00000020188	Trpc2	protein_coding	transient receptor potential cation channel subfamily C member 2 [Source:RGD Symbol;Acc:628819]		ENSRNOT00000048172:c.80T>C	ENSRNOP00000047354:p.Ile27Thr
1	156471611	G	A	22	22	100	3319084495	ENSRNOG00000020188	Trpc2	protein_coding	transient receptor potential cation channel subfamily C member 2 [Source:RGD Symbol;Acc:628819]		ENSRNOT00000045726:c.2162G>A; ENSRNOT00000048172:c.3011G>A; ENSRNOT00000055243:c.*1987C>T; ENSRNOT00000098311:c.*1987C>T	ENSRNOP00000042378:p.Gly721Glu; ENSRNOP00000047354:p.Gly1004Glu
1	156471629	A	G	20	20	100	106099332	ENSRNOG00000020188	Trpc2	protein_coding	transient receptor potential cation channel subfamily C member 2 [Source:RGD Symbol;Acc:628819]		ENSRNOT00000045726:c.2180A>G; ENSRNOT00000048172:c.3029A>G; ENSRNOT00000055243:c.*1969T>C; ENSRNOT00000098311:c.*1969T>C	ENSRNOP00000042378:p.His727Arg; ENSRNOP00000047354:p.His1010Arg
1	156472662	G	T	25	25	100	198373979	ENSRNOG00000020188	Trpc2	protein_coding	transient receptor potential cation channel subfamily C member 2 [Source:RGD Symbol;Acc:628819]		ENSRNOT00000045726:c.2656G>T; ENSRNOT00000048172:c.3505G>T; ENSRNOT00000055243:c.*936C>A; ENSRNOT00000098311:c.*936C>A	ENSRNOP00000042378:p.Glu886*; ENSRNOP00000047354:p.Glu1169*
1	156489187	C	T	21	21	100	3319067416	ENSRNOG00000020293	Chrna10	protein_coding	cholinergic receptor nicotinic alpha 10 subunit [Source:RGD Symbol;Acc:620142]		ENSRNOT00000027507:c.704G>A	ENSRNOP00000027506:p.Arg235His
1	156817356	G	T	4	24	16.6667		ENSRNOG00000020425	Stim1	protein_coding	stromal interaction molecule 1 [Source:RGD Symbol;Acc:1306831]		ENSRNOT00000027685:c.*456G>T; ENSRNOT00000092882:c.2364G>T	ENSRNOP00000075979:p.Lys788Asn
1	156860013	T	C	19	19	100	198118216	ENSRNOG00000055775	Or55b3	protein_coding	olfactory receptor family 55 subfamily B member 3 [Source:RGD Symbol;Acc:1333505]		ENSRNOT00000083691:c.410A>G	ENSRNOP00000086251:p.His137Arg
1	156860072	G	C	23	23	100	3319091928	ENSRNOG00000055775	Or55b3	protein_coding	olfactory receptor family 55 subfamily B member 3 [Source:RGD Symbol;Acc:1333505]		ENSRNOT00000083691:c.351C>G	ENSRNOP00000086251:p.Asp117Glu
1	156860080	A	G	24	24	100	197881016	ENSRNOG00000055775	Or55b3	protein_coding	olfactory receptor family 55 subfamily B member 3 [Source:RGD Symbol;Acc:1333505]		ENSRNOT00000083691:c.343T>C	ENSRNOP00000086251:p.Phe115Leu
1	156939716	G	T	8	11	72.7273		ENSRNOG00000012071	Or52b4	protein_coding	olfactory receptor family 52 subfamily B member 4 [Source:RGD Symbol;Acc:1334081]		ENSRNOT00000016061:c.649G>T	ENSRNOP00000016061:p.Val217Phe
1	156939921	T	C	13	13	100	3319090294	ENSRNOG00000012071	Or52b4	protein_coding	olfactory receptor family 52 subfamily B member 4 [Source:RGD Symbol;Acc:1334081]		ENSRNOT00000016061:c.854T>C	ENSRNOP00000016061:p.Leu285Pro
1	156963871	C	T	17	17	100	3319088423	ENSRNOG00000018537	Or52b3-ps1	protein_coding	olfactory receptor family 52 subfamily B member 3, pseudogene 1 [Source:RGD Symbol;Acc:1334129]		ENSRNOT00000024992:c.*3613G>A; ENSRNOT00000024998:c.343C>T	ENSRNOP00000088512:p.His115Tyr
1	156964081	C	A	23	23	100	3319088496	ENSRNOG00000018537	Or52b3-ps1	protein_coding	olfactory receptor family 52 subfamily B member 3, pseudogene 1 [Source:RGD Symbol;Acc:1334129]		ENSRNOT00000024992:c.*3403G>T; ENSRNOT00000024998:c.553C>A	ENSRNOP00000088512:p.Leu185Ile
1	157038183	G	T	11	11	100	199012076	ENSRNOG00000018506	Or52k1	protein_coding	olfactory receptor family 52 subfamily K member 1 [Source:RGD Symbol;Acc:1333293]		ENSRNOT00000024957:c.803G>T	ENSRNOP00000024957:p.Arg268Leu
1	157038186	G	A	12	12	100	198240063	ENSRNOG00000018506	Or52k1	protein_coding	olfactory receptor family 52 subfamily K member 1 [Source:RGD Symbol;Acc:1333293]		ENSRNOT00000024957:c.806G>A	ENSRNOP00000024957:p.Arg269Gln
1	157044077	C	A	10	10	100	199087355	ENSRNOG00000018503	AC098008.1	protein_coding			ENSRNOT00000024954:c.228G>T	ENSRNOP00000024954:p.Glu76Asp
1	157090904	G	A	25	25	100	3319088516	ENSRNOG00000050377	Or51h1	protein_coding	olfactory receptor family 51 subfamily H member 1 [Source:RGD Symbol;Acc:1593885]		ENSRNOT00000072109:c.581G>A	ENSRNOP00000066771:p.Arg194His
1	157106149	T	C	23	23	100	3319067411	ENSRNOG00000047148	LOC684179	protein_coding	similar to olfactory receptor 556 [Source:RGD Symbol;Acc:1593877]		ENSRNOT00000073158:c.961T>C	ENSRNOP00000066580:p.*321Gln
1	157115296	C	T	30	30	100	3319080659	ENSRNOG00000047229	Trim68	protein_coding	tripartite motif containing 68 [Source:RGD Symbol;Acc:1593867]		ENSRNOT00000075222:c.821G>A; ENSRNOT00000092838:c.917G>A; ENSRNOT00000093078:c.911G>A; ENSRNOT00000095839:c.*585G>A; ENSRNOT00000106241:c.*199G>A	ENSRNOP00000064311:p.Arg274His; ENSRNOP00000075968:p.Arg304His; ENSRNOP00000076018:p.Arg306His
1	157135514	C	T	24	24	100	199088037	ENSRNOG00000048369	Or51d1	protein_coding	olfactory receptor family 51 subfamily D member 1 [Source:RGD Symbol;Acc:1592737]		ENSRNOT00000074214:c.842C>T	ENSRNOP00000066120:p.Pro281Leu
1	157148312	G	A	19	19	100	105571779	ENSRNOG00000018551	Or51e1	protein_coding	olfactory receptor family 51 subfamily E member 1 [Source:RGD Symbol;Acc:1332833]		ENSRNOT00000025027:c.14G>A	ENSRNOP00000025027:p.Ser5Asn
1	157170573	C	A	4	12	33.3333		ENSRNOG00000071207	Or51a25b	protein_coding	olfactory receptor family 51 subfamily A member 25B [Source:RGD Symbol;Acc:1333377]		ENSRNOT00000091372:c.494G>T	ENSRNOP00000069731:p.Gly165Val
1	157205099	A	G	41	41	100	105778987	ENSRNOG00000018606, ENSRNOG00000018612	Olr59, Or51f23b-ps1	protein_coding	olfactory receptor 59 [Source:RGD Symbol;Acc:628858], olfactory receptor family 51 subfamily F member 23B, pseudogene 1 [Source:RGD Symbol;Acc:1333708]		ENSRNOT00000025097:c.-185+5932T>C; ENSRNOT00000025109:c.629T>C; ENSRNOT00000115264:c.-6740T>C	ENSRNOP00000088433:p.Leu210Ser
1	157205496	C	T	22	27	81.4815	105002987	ENSRNOG00000018606, ENSRNOG00000018612	Olr59, Or51f23b-ps1	protein_coding	olfactory receptor 59 [Source:RGD Symbol;Acc:628858], olfactory receptor family 51 subfamily F member 23B, pseudogene 1 [Source:RGD Symbol;Acc:1333708]		ENSRNOT00000025097:c.-185+5535G>A; ENSRNOT00000025109:c.234G>A; ENSRNOT00000115264:c.-7137G>A	ENSRNOP00000088433:p.Met78Ile
1	157205620	A	G	36	41	87.8049		ENSRNOG00000018606, ENSRNOG00000018612	Olr59, Or51f23b-ps1	protein_coding	olfactory receptor 59 [Source:RGD Symbol;Acc:628858], olfactory receptor family 51 subfamily F member 23B, pseudogene 1 [Source:RGD Symbol;Acc:1333708]		ENSRNOT00000025097:c.-185+5411T>C; ENSRNOT00000025109:c.110T>C; ENSRNOT00000115264:c.-7261T>C	ENSRNOP00000088433:p.Met37Thr
1	157205624	C	G	31	39	79.4872		ENSRNOG00000018606, ENSRNOG00000018612	Olr59, Or51f23b-ps1	protein_coding	olfactory receptor 59 [Source:RGD Symbol;Acc:628858], olfactory receptor family 51 subfamily F member 23B, pseudogene 1 [Source:RGD Symbol;Acc:1333708]		ENSRNOT00000025097:c.-185+5407G>C; ENSRNOT00000025109:c.106G>C; ENSRNOT00000115264:c.-7265G>C	ENSRNOP00000088433:p.Ala36Pro
1	157232022	A	G	4	25	16		ENSRNOG00000070168	Or51f23c-ps1	protein_coding	olfactory receptor family 51 subfamily F member 23C, pseudogene 1 [Source:RGD Symbol;Acc:1333218]		ENSRNOT00000087667:c.556A>G	ENSRNOP00000069187:p.Ile186Val
1	157232278	C	T	9	30	30		ENSRNOG00000070168	Or51f23c-ps1	protein_coding	olfactory receptor family 51 subfamily F member 23C, pseudogene 1 [Source:RGD Symbol;Acc:1333218]		ENSRNOT00000087667:c.812C>T	ENSRNOP00000069187:p.Pro271Leu
1	157243860	A	C	23	23	100		ENSRNOG00000070161	gene:ENSRNOG00000070161	protein_coding			ENSRNOT00000090675:c.506A>C	ENSRNOP00000068801:p.Tyr169Ser
1	157257238	C	T	25	25	100	197241925	ENSRNOG00000031110	Or51f4	protein_coding	olfactory receptor family 51 subfamily F member 4 [Source:RGD Symbol;Acc:1333228]		ENSRNOT00000043023:c.938G>A	ENSRNOP00000043540:p.Arg313His
1	157257514	A	G	17	17	100	3319067483	ENSRNOG00000031110	Or51f4	protein_coding	olfactory receptor family 51 subfamily F member 4 [Source:RGD Symbol;Acc:1333228]		ENSRNOT00000043023:c.662T>C	ENSRNOP00000043540:p.Ile221Thr
1	157257907	C	T	21	21	100	3319089419	ENSRNOG00000031110	Or51f4	protein_coding	olfactory receptor family 51 subfamily F member 4 [Source:RGD Symbol;Acc:1333228]		ENSRNOT00000043023:c.269G>A	ENSRNOP00000043540:p.Arg90Gln
1	157257911	T	C	22	22	100	3319082731	ENSRNOG00000031110	Or51f4	protein_coding	olfactory receptor family 51 subfamily F member 4 [Source:RGD Symbol;Acc:1333228]		ENSRNOT00000043023:c.265A>G	ENSRNOP00000043540:p.Thr89Ala
1	157257914	C	T	23	23	100	197067985	ENSRNOG00000031110	Or51f4	protein_coding	olfactory receptor family 51 subfamily F member 4 [Source:RGD Symbol;Acc:1333228]		ENSRNOT00000043023:c.262G>A	ENSRNOP00000043540:p.Asp88Asn
1	157278908	A	G	21	21	100	105871277	ENSRNOG00000063077	Or51f1	protein_coding	olfactory receptor family 51 subfamily F member 1 [Source:RGD Symbol;Acc:1593886]		ENSRNOT00000049645:c.703T>C	ENSRNOP00000040201:p.Phe235Leu
1	157279007	A	G	26	26	100	3319078288	ENSRNOG00000063077	Or51f1	protein_coding	olfactory receptor family 51 subfamily F member 1 [Source:RGD Symbol;Acc:1593886]		ENSRNOT00000049645:c.604T>C	ENSRNOP00000040201:p.Trp202Arg
1	157279183	A	G	37	37	100	3319089380	ENSRNOG00000063077	Or51f1	protein_coding	olfactory receptor family 51 subfamily F member 1 [Source:RGD Symbol;Acc:1593886]		ENSRNOT00000049645:c.428T>C	ENSRNOP00000040201:p.Ile143Thr
1	157279472	T	C	16	16	100	3319092489	ENSRNOG00000063077	Or51f1	protein_coding	olfactory receptor family 51 subfamily F member 1 [Source:RGD Symbol;Acc:1593886]		ENSRNOT00000049645:c.139A>G	ENSRNOP00000040201:p.Thr47Ala
1	157279585	T	C	21	21	100	3319090665	ENSRNOG00000063077	Or51f1	protein_coding	olfactory receptor family 51 subfamily F member 1 [Source:RGD Symbol;Acc:1593886]		ENSRNOT00000049645:c.26A>G	ENSRNOP00000040201:p.Glu9Gly
1	157292561	A	G	30	30	100		ENSRNOG00000015424	Or51f2	protein_coding	olfactory receptor family 51 subfamily F member 2 [Source:RGD Symbol;Acc:1332773]		ENSRNOT00000020678:c.220A>G	ENSRNOP00000020678:p.Ser74Gly
1	157292972	T	C	32	32	100	105320747	ENSRNOG00000015424	Or51f2	protein_coding	olfactory receptor family 51 subfamily F member 2 [Source:RGD Symbol;Acc:1332773]		ENSRNOT00000020678:c.631T>C	ENSRNOP00000020678:p.Phe211Leu
1	157316208	C	T	26	26	100	197950502	ENSRNOG00000015444	Or51s1	protein_coding	olfactory receptor family 51 subfamily S member 1 [Source:RGD Symbol;Acc:1333161]		ENSRNOT00000020699:c.157G>A; ENSRNOT00000095297:c.157G>A	ENSRNOP00000020699:p.Val53Ile; ENSRNOP00000086297:p.Val53Ile
1	157358793	T	A	27	27	100	3319068636	ENSRNOG00000047871	LOC684376	protein_coding	similar to olfactory receptor 555 [Source:RGD Symbol;Acc:1591436]		ENSRNOT00000070789:c.814A>T	ENSRNOP00000065538:p.Asn272Tyr
1	157358843	C	T	26	26	100	3319086738	ENSRNOG00000047871	LOC684376	protein_coding	similar to olfactory receptor 555 [Source:RGD Symbol;Acc:1591436]		ENSRNOT00000070789:c.764G>A	ENSRNOP00000065538:p.Arg255Lys
1	157359120	G	A	29	29	100	3319088661	ENSRNOG00000047871	LOC684376	protein_coding	similar to olfactory receptor 555 [Source:RGD Symbol;Acc:1591436]		ENSRNOT00000070789:c.487C>T	ENSRNOP00000065538:p.Pro163Ser
1	157359570	A	C	29	29	100	3319088646	ENSRNOG00000047871	LOC684376	protein_coding	similar to olfactory receptor 555 [Source:RGD Symbol;Acc:1591436]		ENSRNOT00000070789:c.37T>G	ENSRNOP00000065538:p.Ser13Ala
1	157396104	C	T	4	14	28.5714		ENSRNOG00000034083	Or51a7b	protein_coding	olfactory receptor family 51 subfamily A member 7B [Source:RGD Symbol;Acc:1334397]		ENSRNOT00000051894:c.326C>T	ENSRNOP00000041128:p.Ala109Val
1	157396430	A	G	12	12	100		ENSRNOG00000034083	Or51a7b	protein_coding	olfactory receptor family 51 subfamily A member 7B [Source:RGD Symbol;Acc:1334397]		ENSRNOT00000051894:c.652A>G	ENSRNOP00000041128:p.Met218Val
1	157396470	T	C	15	15	100		ENSRNOG00000034083	Or51a7b	protein_coding	olfactory receptor family 51 subfamily A member 7B [Source:RGD Symbol;Acc:1334397]		ENSRNOT00000051894:c.692T>C	ENSRNOP00000041128:p.Val231Ala
1	157415567	C	T	14	19	73.6842		ENSRNOG00000015649	Or51a7	protein_coding	olfactory receptor family 51 subfamily A member 7 [Source:RGD Symbol;Acc:1333806]		ENSRNOT00000020953:c.356C>T	ENSRNOP00000020952:p.Ala119Val
1	157415846	T	C	5	30	16.6667	107389966	ENSRNOG00000015649	Or51a7	protein_coding	olfactory receptor family 51 subfamily A member 7 [Source:RGD Symbol;Acc:1333806]		ENSRNOT00000020953:c.635T>C	ENSRNOP00000020952:p.Val212Ala
1	157438991	A	T	22	22	100	197133179	ENSRNOG00000015673	Or51g1	protein_coding	olfactory receptor family 51 subfamily G member 1 [Source:RGD Symbol;Acc:1334292]		ENSRNOT00000020981:c.74T>A	ENSRNOP00000020981:p.Phe25Tyr
1	157483476	T	G	11	11	100	105188365	ENSRNOG00000067419	Or51f1f	protein_coding	olfactory receptor family 51 subfamily F member 1F [Source:RGD Symbol;Acc:1332889]		ENSRNOT00000049036:c.235T>G	ENSRNOP00000043719:p.Tyr79Asp
1	157483791	C	T	22	22	100	197812016	ENSRNOG00000067419	Or51f1f	protein_coding	olfactory receptor family 51 subfamily F member 1F [Source:RGD Symbol;Acc:1332889]		ENSRNOT00000049036:c.550C>T	ENSRNOP00000043719:p.Pro184Ser
1	157483941	T	G	18	18	100	105813108	ENSRNOG00000067419	Or51f1f	protein_coding	olfactory receptor family 51 subfamily F member 1F [Source:RGD Symbol;Acc:1332889]		ENSRNOT00000049036:c.700T>G	ENSRNOP00000043719:p.Phe234Val
1	157572429	A	G	29	29	100	106256040	ENSRNOG00000064034	Or52j3b	protein_coding	olfactory receptor family 52 subfamily J member 3B [Source:RGD Symbol;Acc:1332721]		ENSRNOT00000043806:c.425A>G; ENSRNOT00000046793:c.425A>G	ENSRNOP00000041288:p.His142Arg; ENSRNOP00000046154:p.His142Arg
1	157572678	A	G	9	34	26.4706		ENSRNOG00000064034	Or52j3b	protein_coding	olfactory receptor family 52 subfamily J member 3B [Source:RGD Symbol;Acc:1332721]		ENSRNOT00000043806:c.674A>G; ENSRNOT00000046793:c.674A>G	ENSRNOP00000041288:p.His225Arg; ENSRNOP00000046154:p.His225Arg
1	157587524	T	G	26	26	100	106565554	ENSRNOG00000033200	Or52s1b	protein_coding	olfactory receptor family 52 subfamily S member 1B [Source:RGD Symbol;Acc:1333176]		ENSRNOT00000044675:c.812A>C	ENSRNOP00000047920:p.Asp271Ala
1	157587857	G	A	25	25	100	197740494	ENSRNOG00000033200	Or52s1b	protein_coding	olfactory receptor family 52 subfamily S member 1B [Source:RGD Symbol;Acc:1333176]		ENSRNOT00000044675:c.479C>T	ENSRNOP00000047920:p.Pro160Leu
1	157587918	G	A	22	22	100	197093691	ENSRNOG00000033200	Or52s1b	protein_coding	olfactory receptor family 52 subfamily S member 1B [Source:RGD Symbol;Acc:1333176]		ENSRNOT00000044675:c.418C>T	ENSRNOP00000047920:p.Arg140Cys
1	157626927	A	C	24	24	100	3319087965	ENSRNOG00000015785	Or52e3	protein_coding	olfactory receptor family 52 subfamily E member 3 [Source:RGD Symbol;Acc:1333207]		ENSRNOT00000021131:c.211A>C	ENSRNOP00000021131:p.Ile71Leu
1	157682397	C	A	13	13	100		ENSRNOG00000060826	Or52ab2	protein_coding	olfactory receptor family 52 subfamily AB member 2 [Source:RGD Symbol;Acc:1333956]		ENSRNOT00000079028:c.525C>A	ENSRNOP00000068865:p.His175Gln
1	157690011	T	C	29	29	100		ENSRNOG00000050189	Or52ab2b	protein_coding	olfactory receptor family 52 subfamily AB member 2B [Source:RGD Symbol;Acc:1333865]		ENSRNOT00000072397:c.287T>C	ENSRNOP00000066311:p.Val96Ala
1	157690058	T	G	26	30	86.6667		ENSRNOG00000050189	Or52ab2b	protein_coding	olfactory receptor family 52 subfamily AB member 2B [Source:RGD Symbol;Acc:1333865]		ENSRNOT00000072397:c.334T>G	ENSRNOP00000066311:p.Cys112Gly
1	157690252	C	A	5	32	15.625	105830093	ENSRNOG00000050189	Or52ab2b	protein_coding	olfactory receptor family 52 subfamily AB member 2B [Source:RGD Symbol;Acc:1333865]		ENSRNOT00000072397:c.528C>A	ENSRNOP00000066311:p.His176Gln
1	157690667	C	T	25	25	100	3319087978	ENSRNOG00000050189	Or52ab2b	protein_coding	olfactory receptor family 52 subfamily AB member 2B [Source:RGD Symbol;Acc:1333865]		ENSRNOT00000072397:c.943C>T	ENSRNOP00000066311:p.Arg315Cys
1	157726300	C	T	23	23	100	3319082891	ENSRNOG00000048810	Or52ab4	protein_coding	olfactory receptor family 52 subfamily AB member 4 [Source:RGD Symbol;Acc:1333576]		ENSRNOT00000075766:c.508C>T	ENSRNOP00000067827:p.Arg170Trp
1	157726312	A	G	23	23	100	3319094493	ENSRNOG00000048810	Or52ab4	protein_coding	olfactory receptor family 52 subfamily AB member 4 [Source:RGD Symbol;Acc:1333576]		ENSRNOT00000075766:c.520A>G	ENSRNOP00000067827:p.Ile174Val
1	157733936	C	G	12	18	66.6667		ENSRNOG00000015811	Or52ad1	protein_coding	olfactory receptor family 52 subfamily AD member 1 [Source:RGD Symbol;Acc:1333961]		ENSRNOT00000021169:c.577G>C	ENSRNOP00000021169:p.Asp193His
1	157734031	G	A	16	31	51.6129		ENSRNOG00000015811	Or52ad1	protein_coding	olfactory receptor family 52 subfamily AD member 1 [Source:RGD Symbol;Acc:1333961]		ENSRNOT00000021169:c.482C>T	ENSRNOP00000021169:p.Ala161Val
1	157734200	A	C	12	23	52.1739		ENSRNOG00000015811	Or52ad1	protein_coding	olfactory receptor family 52 subfamily AD member 1 [Source:RGD Symbol;Acc:1333961]		ENSRNOT00000021169:c.313T>G	ENSRNOP00000021169:p.Phe105Val
1	157734204	C	T	12	23	52.1739		ENSRNOG00000015811	Or52ad1	protein_coding	olfactory receptor family 52 subfamily AD member 1 [Source:RGD Symbol;Acc:1333961]		ENSRNOT00000021169:c.309G>A	ENSRNOP00000021169:p.Met103Ile
1	157734211	G	A	9	21	42.8571		ENSRNOG00000015811	Or52ad1	protein_coding	olfactory receptor family 52 subfamily AD member 1 [Source:RGD Symbol;Acc:1333961]		ENSRNOT00000021169:c.302C>T	ENSRNOP00000021169:p.Thr101Ile
1	157734380	C	T	6	26	23.0769		ENSRNOG00000015811	Or52ad1	protein_coding	olfactory receptor family 52 subfamily AD member 1 [Source:RGD Symbol;Acc:1333961]		ENSRNOT00000021169:c.133G>A	ENSRNOP00000021169:p.Gly45Ser
1	157734395	T	C	4	21	19.0476		ENSRNOG00000015811	Or52ad1	protein_coding	olfactory receptor family 52 subfamily AD member 1 [Source:RGD Symbol;Acc:1333961]		ENSRNOT00000021169:c.118A>G	ENSRNOP00000021169:p.Thr40Ala
1	157742908	G	C	5	20	25		ENSRNOG00000066182	Or52s19	protein_coding	olfactory receptor family 52 subfamily S member 19 [Source:RGD Symbol;Acc:1333424]		ENSRNOT00000021179:c.269C>G	ENSRNOP00000021179:p.Ala90Gly
1	157742910	C	T	5	20	25		ENSRNOG00000066182	Or52s19	protein_coding	olfactory receptor family 52 subfamily S member 19 [Source:RGD Symbol;Acc:1333424]		ENSRNOT00000021179:c.267G>A	ENSRNOP00000021179:p.Met89Ile
1	157743146	G	C	16	16	100		ENSRNOG00000066182	Or52s19	protein_coding	olfactory receptor family 52 subfamily S member 19 [Source:RGD Symbol;Acc:1333424]		ENSRNOT00000021179:c.31C>G	ENSRNOP00000021179:p.Pro11Ala
1	157743152	G	A	17	17	100		ENSRNOG00000066182	Or52s19	protein_coding	olfactory receptor family 52 subfamily S member 19 [Source:RGD Symbol;Acc:1333424]		ENSRNOT00000021179:c.25C>T	ENSRNOP00000021179:p.Leu9Phe
1	157743166	C	G	19	19	100		ENSRNOG00000066182	Or52s19	protein_coding	olfactory receptor family 52 subfamily S member 19 [Source:RGD Symbol;Acc:1333424]		ENSRNOT00000021179:c.11G>C	ENSRNOP00000021179:p.Gly4Ala
1	157748554	A	T	27	27	100	3319091537	ENSRNOG00000036811	Or52s20	protein_coding	olfactory receptor family 52 subfamily S member 20 [Source:RGD Symbol;Acc:1333794]		ENSRNOT00000021179:c.-2212T>A; ENSRNOT00000055227:c.869T>A	ENSRNOP00000052101:p.Leu290His
1	157748605	C	A	31	31	100	105133668	ENSRNOG00000036811	Or52s20	protein_coding	olfactory receptor family 52 subfamily S member 20 [Source:RGD Symbol;Acc:1333794]		ENSRNOT00000021179:c.-2263G>T; ENSRNOT00000055227:c.818G>T	ENSRNOP00000052101:p.Cys273Phe
1	157748717	G	A	36	36	100	105902122	ENSRNOG00000036811	Or52s20	protein_coding	olfactory receptor family 52 subfamily S member 20 [Source:RGD Symbol;Acc:1333794]		ENSRNOT00000021179:c.-2375C>T; ENSRNOT00000055227:c.706C>T	ENSRNOP00000052101:p.Arg236Cys
1	157748769	T	A	32	32	100	198880864	ENSRNOG00000036811	Or52s20	protein_coding	olfactory receptor family 52 subfamily S member 20 [Source:RGD Symbol;Acc:1333794]		ENSRNOT00000021179:c.-2427A>T; ENSRNOT00000055227:c.654A>T	ENSRNOP00000052101:p.Leu218Phe
1	157748915	G	A	23	23	100	198023148	ENSRNOG00000036811	Or52s20	protein_coding	olfactory receptor family 52 subfamily S member 20 [Source:RGD Symbol;Acc:1333794]		ENSRNOT00000021179:c.-2573C>T; ENSRNOT00000055227:c.508C>T	ENSRNOP00000052101:p.Leu170Phe
1	157748953	C	A	18	18	100	197720988	ENSRNOG00000036811	Or52s20	protein_coding	olfactory receptor family 52 subfamily S member 20 [Source:RGD Symbol;Acc:1333794]		ENSRNOT00000021179:c.-2611G>T; ENSRNOT00000055227:c.470G>T	ENSRNOP00000052101:p.Ser157Ile
1	157749082	C	T	31	31	100	107589210	ENSRNOG00000036811	Or52s20	protein_coding	olfactory receptor family 52 subfamily S member 20 [Source:RGD Symbol;Acc:1333794]		ENSRNOT00000021179:c.-2740G>A; ENSRNOT00000055227:c.341G>A	ENSRNOP00000052101:p.Arg114His
1	157749232	G	A	24	24	100	107532253	ENSRNOG00000036811	Or52s20	protein_coding	olfactory receptor family 52 subfamily S member 20 [Source:RGD Symbol;Acc:1333794]		ENSRNOT00000021179:c.-2890C>T; ENSRNOT00000055227:c.191C>T	ENSRNOP00000052101:p.Pro64Leu
1	157757271	G	A	18	18	100	3319093896	ENSRNOG00000064646	Or52s6	protein_coding	olfactory receptor family 52 subfamily S member 6 [Source:RGD Symbol;Acc:1333223]		ENSRNOT00000055226:c.431C>T	ENSRNOP00000052100:p.Ala144Val
1	157767316	A	T	18	18	100	3319083573	ENSRNOG00000070041	Or51l14	protein_coding	olfactory receptor family 51 subfamily L member 14 [Source:RGD Symbol;Acc:1333486]		ENSRNOT00000103899:c.34A>T	ENSRNOP00000081792:p.Arg12*
1	157767371	C	T	17	17	100	3319094019	ENSRNOG00000070041	Or51l14	protein_coding	olfactory receptor family 51 subfamily L member 14 [Source:RGD Symbol;Acc:1333486]		ENSRNOT00000103899:c.89C>T	ENSRNOP00000081792:p.Ser30Phe
1	157767523	T	C	18	18	100	3319083562	ENSRNOG00000070041	Or51l14	protein_coding	olfactory receptor family 51 subfamily L member 14 [Source:RGD Symbol;Acc:1333486]		ENSRNOT00000103899:c.241T>C	ENSRNOP00000081792:p.Tyr81His
1	157767631	T	A	24	24	100	3319086036	ENSRNOG00000070041	Or51l14	protein_coding	olfactory receptor family 51 subfamily L member 14 [Source:RGD Symbol;Acc:1333486]		ENSRNOT00000103899:c.349T>A	ENSRNOP00000081792:p.Leu117Met
1	157767860	A	G	26	26	100	3319085997	ENSRNOG00000070041	Or51l14	protein_coding	olfactory receptor family 51 subfamily L member 14 [Source:RGD Symbol;Acc:1333486]		ENSRNOT00000103899:c.578A>G	ENSRNOP00000081792:p.His193Arg
1	157768236	C	G	26	26	100	197661646	ENSRNOG00000070041	Or51l14	protein_coding	olfactory receptor family 51 subfamily L member 14 [Source:RGD Symbol;Acc:1333486]		ENSRNOT00000103899:c.954C>G	ENSRNOP00000081792:p.Asn318Lys
1	157825227	G	A	21	23	91.3043		ENSRNOG00000070311	Or52ae10	protein_coding	olfactory receptor family 52 subfamily AE member 10 [Source:RGD Symbol;Acc:1333874]		ENSRNOT00000086124:c.902G>A	ENSRNOP00000069559:p.Arg301Gln
1	157853446	C	T	9	35	25.7143		ENSRNOG00000070801	Or52ae7	protein_coding	olfactory receptor family 52 subfamily AE member 7 [Source:RGD Symbol;Acc:1333435]		ENSRNOT00000048299:c.92C>T	ENSRNOP00000048041:p.Pro31Leu
1	157864571	G	A	18	19	94.7368		ENSRNOG00000015876	Or51af1	protein_coding	olfactory receptor family 51 subfamily AF member 1 [Source:RGD Symbol;Acc:1333997]		ENSRNOT00000021254:c.938C>T	ENSRNOP00000021254:p.Thr313Ile
1	157864578	C	G	21	22	95.4545		ENSRNOG00000015876	Or51af1	protein_coding	olfactory receptor family 51 subfamily AF member 1 [Source:RGD Symbol;Acc:1333997]		ENSRNOT00000021254:c.931G>C	ENSRNOP00000021254:p.Gly311Arg
1	157864896	T	C	15	15	100		ENSRNOG00000015876	Or51af1	protein_coding	olfactory receptor family 51 subfamily AF member 1 [Source:RGD Symbol;Acc:1333997]		ENSRNOT00000021254:c.613A>G	ENSRNOP00000021254:p.Thr205Ala
1	157864933	C	G	16	16	100		ENSRNOG00000015876	Or51af1	protein_coding	olfactory receptor family 51 subfamily AF member 1 [Source:RGD Symbol;Acc:1333997]		ENSRNOT00000021254:c.576G>C	ENSRNOP00000021254:p.Gln192His
1	157865072	A	G	26	26	100	65003415	ENSRNOG00000015876	Or51af1	protein_coding	olfactory receptor family 51 subfamily AF member 1 [Source:RGD Symbol;Acc:1333997]		ENSRNOT00000021254:c.437T>C	ENSRNOP00000021254:p.Val146Ala
1	157865220	A	G	33	33	100	3319090489	ENSRNOG00000015876	Or51af1	protein_coding	olfactory receptor family 51 subfamily AF member 1 [Source:RGD Symbol;Acc:1333997]		ENSRNOT00000021254:c.289T>C	ENSRNOP00000021254:p.Phe97Leu
1	157865235	G	C	40	40	100	3319094587	ENSRNOG00000015876	Or51af1	protein_coding	olfactory receptor family 51 subfamily AF member 1 [Source:RGD Symbol;Acc:1333997]		ENSRNOT00000021254:c.274C>G	ENSRNOP00000021254:p.Pro92Ala
1	157889145	G	A	32	32	100	3319086096	ENSRNOG00000015893	Or51aa2	protein_coding	olfactory receptor family 51 subfamily AA member 2 [Source:RGD Symbol;Acc:1334302]		ENSRNOT00000021273:c.793C>T	ENSRNOP00000021273:p.Arg265Cys
1	157889159	A	G	33	33	100	3319094600	ENSRNOG00000015893	Or51aa2	protein_coding	olfactory receptor family 51 subfamily AA member 2 [Source:RGD Symbol;Acc:1334302]		ENSRNOT00000021273:c.779T>C	ENSRNOP00000021273:p.Leu260Pro
1	157889232	G	A	24	24	100	3319094630	ENSRNOG00000015893	Or51aa2	protein_coding	olfactory receptor family 51 subfamily AA member 2 [Source:RGD Symbol;Acc:1334302]		ENSRNOT00000021273:c.706C>T	ENSRNOP00000021273:p.Arg236Cys
1	157889313	C	T	16	16	100	105658341	ENSRNOG00000015893	Or51aa2	protein_coding	olfactory receptor family 51 subfamily AA member 2 [Source:RGD Symbol;Acc:1334302]		ENSRNOT00000021273:c.625G>A	ENSRNOP00000021273:p.Val209Met
1	157889451	T	C	17	17	100	3319095250	ENSRNOG00000015893	Or51aa2	protein_coding	olfactory receptor family 51 subfamily AA member 2 [Source:RGD Symbol;Acc:1334302]		ENSRNOT00000021273:c.487A>G	ENSRNOP00000021273:p.Ile163Val
1	157889582	G	A	23	23	100	3319095280	ENSRNOG00000015893	Or51aa2	protein_coding	olfactory receptor family 51 subfamily AA member 2 [Source:RGD Symbol;Acc:1334302]		ENSRNOT00000021273:c.356C>T	ENSRNOP00000021273:p.Ala119Val
1	157889748	T	A	15	15	100	3319094136	ENSRNOG00000015893	Or51aa2	protein_coding	olfactory receptor family 51 subfamily AA member 2 [Source:RGD Symbol;Acc:1334302]		ENSRNOT00000021273:c.190A>T	ENSRNOP00000021273:p.Ile64Phe
1	157901439	T	C	18	18	100	3319095489	ENSRNOG00000015901	Or51ab3	protein_coding	olfactory receptor family 51 subfamily AB member 3 [Source:RGD Symbol;Acc:1334037]		ENSRNOT00000021282:c.23T>C	ENSRNOP00000021282:p.Leu8Ser
1	157901446	T	G	20	20	100	3319095469	ENSRNOG00000015901	Or51ab3	protein_coding	olfactory receptor family 51 subfamily AB member 3 [Source:RGD Symbol;Acc:1334037]		ENSRNOT00000021282:c.30T>G	ENSRNOP00000021282:p.Cys10Trp
1	157917486	G	T	25	25	100	3319095227	ENSRNOG00000015909	Or51ah3	protein_coding	olfactory receptor family 51 subfamily AH member 3 [Source:RGD Symbol;Acc:1332894]		ENSRNOT00000021296:c.161G>T	ENSRNOP00000021296:p.Arg54Met
1	157921672	A	G	22	22	100	3319090367	ENSRNOG00000015919	Or51ac3	protein_coding	olfactory receptor family 51 subfamily AC member 3 [Source:RGD Symbol;Acc:1333707]		ENSRNOT00000021304:c.449T>C	ENSRNOP00000021304:p.Val150Ala
1	157959218	A	G	15	15	100	106568489	ENSRNOG00000062518	Or52z13	protein_coding	olfactory receptor family 52 subfamily Z member 13 [Source:RGD Symbol;Acc:1333560]		ENSRNOT00000096197:c.358A>G	ENSRNOP00000093342:p.Thr120Ala
1	157959570	A	G	26	26	100	199279902	ENSRNOG00000062518	Or52z13	protein_coding	olfactory receptor family 52 subfamily Z member 13 [Source:RGD Symbol;Acc:1333560]		ENSRNOT00000096197:c.710A>G	ENSRNOP00000093342:p.Gln237Arg
1	157988083	G	T	29	29	100		ENSRNOG00000063534	Or51v8b	protein_coding	olfactory receptor family 51 subfamily V member 8B [Source:RGD Symbol;Acc:1334390]		ENSRNOT00000047399:c.643C>A	ENSRNOP00000043696:p.Leu215Ile
1	158003438	C	G	19	19	100	107363596	ENSRNOG00000065375	Or52ae8	protein_coding	olfactory receptor family 52 subfamily AE member 8 [Source:RGD Symbol;Acc:1334316]		ENSRNOT00000102745:c.484G>C; ENSRNOT00000117185:c.484G>C	ENSRNOP00000090338:p.Val162Leu; ENSRNOP00000092535:p.Val162Leu
1	158003695	G	A	17	19	89.4737	106732628	ENSRNOG00000065375	Or52ae8	protein_coding	olfactory receptor family 52 subfamily AE member 8 [Source:RGD Symbol;Acc:1334316]		ENSRNOT00000102745:c.227C>T; ENSRNOT00000117185:c.227C>T	ENSRNOP00000090338:p.Ser76Phe; ENSRNOP00000092535:p.Ser76Phe
1	158003716	G	A	17	19	89.4737	106154092	ENSRNOG00000065375	Or52ae8	protein_coding	olfactory receptor family 52 subfamily AE member 8 [Source:RGD Symbol;Acc:1334316]		ENSRNOT00000102745:c.206C>T; ENSRNOT00000117185:c.206C>T	ENSRNOP00000090338:p.Thr69Met; ENSRNOP00000092535:p.Thr69Met
1	158041985	T	G	4	23	17.3913		ENSRNOG00000063011	gene:ENSRNOG00000063011	protein_coding			ENSRNOT00000108951:c.441T>G	ENSRNOP00000091261:p.Ile147Met
1	158042089	C	T	5	27	18.5185		ENSRNOG00000063011	gene:ENSRNOG00000063011	protein_coding			ENSRNOT00000108951:c.545C>T	ENSRNOP00000091261:p.Pro182Leu
1	158042181	T	C	13	30	43.3333		ENSRNOG00000063011	gene:ENSRNOG00000063011	protein_coding			ENSRNOT00000108951:c.637T>C	ENSRNOP00000091261:p.Tyr213His
1	158043190	A	G	4	27	14.8148		ENSRNOG00000063011	gene:ENSRNOG00000063011	protein_coding			ENSRNOT00000108951:c.1646A>G	ENSRNOP00000091261:p.His549Arg
1	158072773	G	A	18	18	100	105432088	ENSRNOG00000033350	Or51b6b	protein_coding	olfactory receptor family 51 subfamily B member 6B [Source:RGD Symbol;Acc:1334425]		ENSRNOT00000044641:c.929C>T	ENSRNOP00000042005:p.Pro310Leu
1	158072935	T	A	18	18	100	106951159	ENSRNOG00000033350	Or51b6b	protein_coding	olfactory receptor family 51 subfamily B member 6B [Source:RGD Symbol;Acc:1334425]		ENSRNOT00000044641:c.767A>T	ENSRNOP00000042005:p.Glu256Val
1	158081255	A	G	18	18	100	106083510	ENSRNOG00000065322	Or51v8	protein_coding	olfactory receptor family 51 subfamily V member 8 [Source:RGD Symbol;Acc:1334212]		ENSRNOT00000046685:c.370T>C	ENSRNOP00000049692:p.Cys124Arg
1	158098009	A	T	18	18	100	105155879	ENSRNOG00000069291	Or52ae8b	protein_coding	olfactory receptor family 52 subfamily AE member 8B [Source:RGD Symbol;Acc:1332659]		ENSRNOT00000048499:c.205T>A	ENSRNOP00000051204:p.Ser69Thr
1	158109362	G	C	20	20	100	106460104	ENSRNOG00000029978	Or52a20	protein_coding	olfactory receptor family 52 subfamily A member 20 [Source:RGD Symbol;Acc:1334424]		ENSRNOT00000050333:c.874G>C	ENSRNOP00000046309:p.Ala292Pro
1	158123241	G	A	5	21	23.8095		ENSRNOG00000047098, ENSRNOG00000032984	Hbb, AC107531.1	protein_coding	hemoglobin subunit beta [Source:RGD Symbol;Acc:2783]		ENSRNOT00000051398:c.145G>A; ENSRNOT00000089125:c.*139-3014C>T	ENSRNOP00000047851:p.Val49Ile
1	158161245	G	A	15	15	100		ENSRNOG00000047098, ENSRNOG00000064069	Hbb, Or52a5b	protein_coding	hemoglobin subunit beta [Source:RGD Symbol;Acc:2783], olfactory receptor family 52 subfamily A member 5B [Source:RGD Symbol;Acc:1333008]		ENSRNOT00000089125:c.*139-41018C>T; ENSRNOT00000094176:c.610C>T	ENSRNOP00000077916:p.Leu204Phe
1	158231201	C	G	73	73	100	105898384	ENSRNOG00000047098	Hbb	protein_coding	hemoglobin subunit beta [Source:RGD Symbol;Acc:2783]		ENSRNOT00000087661:c.54+325G>C; ENSRNOT00000089102:c.260G>C; ENSRNOT00000089125:c.*138+19211G>C; ENSRNOT00000090422:c.315+6668G>C; ENSRNOT00000090678:c.92+287G>C; ENSRNOT00000099220:c.180+80G>C; ENSRNOT00000113702:c.260G>C	ENSRNOP00000072853:p.Gly87Ala; ENSRNOP00000091885:p.Gly87Ala
1	158279382	G	A	17	17	100	3323661750	ENSRNOG00000030784	Hbe2	protein_coding	hemoglobin, epsilon 2 [Source:RGD Symbol;Acc:1564524]		ENSRNOT00000048484:c.347C>T	ENSRNOP00000044821:p.Ser116Phe
1	158280883	C	T	22	22	100		ENSRNOG00000030784	Hbe2	protein_coding	hemoglobin, epsilon 2 [Source:RGD Symbol;Acc:1564524]		ENSRNOT00000048484:c.31G>A	ENSRNOP00000044821:p.Ala11Thr
1	158308676	T	C	11	11	100	106753876	ENSRNOG00000025163	Or51b4b	protein_coding	olfactory receptor family 51 subfamily B member 4B [Source:RGD Symbol;Acc:1332980]		ENSRNOT00000034624:c.908A>G	ENSRNOP00000031107:p.His303Arg
1	158309094	T	A	19	19	100	105942006	ENSRNOG00000025163	Or51b4b	protein_coding	olfactory receptor family 51 subfamily B member 4B [Source:RGD Symbol;Acc:1332980]		ENSRNOT00000034624:c.490A>T	ENSRNOP00000031107:p.Ile164Phe
1	158348228	T	A	16	16	100		ENSRNOG00000029051	Or51b6	protein_coding	olfactory receptor family 51 subfamily B member 6 [Source:RGD Symbol;Acc:1333371]		ENSRNOT00000050248:c.580T>A; ENSRNOT00000115224:c.580T>A	ENSRNOP00000044375:p.Ser194Thr; ENSRNOP00000087886:p.Ser194Thr
1	158418692	T	C	29	29	100	3319096579	ENSRNOG00000024789	gene:ENSRNOG00000024789	protein_coding			ENSRNOT00000034019:c.85T>C	ENSRNOP00000033100:p.Tyr29His
1	158418782	T	C	22	24	91.6667	3319095185	ENSRNOG00000024789	gene:ENSRNOG00000024789	protein_coding			ENSRNOT00000034019:c.175T>C	ENSRNOP00000033100:p.Ser59Pro
1	158418845	T	G	27	27	100	3319091831	ENSRNOG00000024789	gene:ENSRNOG00000024789	protein_coding			ENSRNOT00000034019:c.238T>G	ENSRNOP00000033100:p.Tyr80Asp
1	158426979	G	A	12	12	100		ENSRNOG00000068216	Or51q1d	protein_coding	olfactory receptor family 51 subfamily Q member 1D [Source:RGD Symbol;Acc:1334354]		ENSRNOT00000034019:c.*1779G>A; ENSRNOT00000052078:c.518G>A	ENSRNOP00000050330:p.Arg173His
1	158427233	G	A	25	25	100	3319087278	ENSRNOG00000068216	Or51q1d	protein_coding	olfactory receptor family 51 subfamily Q member 1D [Source:RGD Symbol;Acc:1334354]		ENSRNOT00000052078:c.772G>A	ENSRNOP00000050330:p.Val258Ile
1	158482836	T	G	17	17	100	107523533	ENSRNOG00000069196	Or51q1e	protein_coding	olfactory receptor family 51 subfamily Q member 1E [Source:RGD Symbol;Acc:1334277]		ENSRNOT00000040131:c.702T>G	ENSRNOP00000039188:p.Phe234Leu
1	158521014	C	T	25	25	100	104952489	ENSRNOG00000016979	Or51a10	protein_coding	olfactory receptor family 51 subfamily A member 10 [Source:RGD Symbol;Acc:1333953]		ENSRNOT00000022773:c.674G>A	ENSRNOP00000022773:p.Arg225His
1	158542934	C	A	15	15	100	107357466	ENSRNOG00000048582	Or51a42	protein_coding	olfactory receptor family 51 subfamily A member 42 [Source:RGD Symbol;Acc:1333379]		ENSRNOT00000072668:c.563G>T	ENSRNOP00000064316:p.Arg188Leu
1	158543072	C	T	29	29	100	197279392	ENSRNOG00000048582	Or51a42	protein_coding	olfactory receptor family 51 subfamily A member 42 [Source:RGD Symbol;Acc:1333379]		ENSRNOT00000072668:c.425G>A	ENSRNOP00000064316:p.Arg142Gln
1	158543141	G	A	27	27	100	198934589	ENSRNOG00000048582	Or51a42	protein_coding	olfactory receptor family 51 subfamily A member 42 [Source:RGD Symbol;Acc:1333379]		ENSRNOT00000072668:c.356C>T	ENSRNOP00000064316:p.Ala119Val
1	158593145	A	G	22	22	100	198828404	ENSRNOG00000036807	RGD1562433	protein_coding	similar to ubiquilin 1 isoform 2 [Source:RGD Symbol;Acc:1562433]		ENSRNOT00000055216:c.926T>C	ENSRNOP00000052090:p.Met309Thr
1	158695727	G	A	23	23	100	107029168	ENSRNOG00000017147	Trim6	protein_coding	tripartite motif containing 6 [Source:RGD Symbol;Acc:1310896]		ENSRNOT00000023043:c.1168G>A; ENSRNOT00000104729:c.1090G>A	ENSRNOP00000023043:p.Gly390Ser; ENSRNOP00000084922:p.Gly364Ser
1	158726245	C	T	19	19	100	106641878	ENSRNOG00000017191	Trim5	protein_coding	tripartite motif-containing 5 [Source:RGD Symbol;Acc:1304579]		ENSRNOT00000023100:c.638G>A; ENSRNOT00000082645:c.638G>A; ENSRNOT00000106057:c.638G>A	ENSRNOP00000023099:p.Ser213Asn; ENSRNOP00000073760:p.Ser213Asn; ENSRNOP00000084719:p.Ser213Asn
1	158726248	A	T	19	19	100	106794267	ENSRNOG00000017191	Trim5	protein_coding	tripartite motif-containing 5 [Source:RGD Symbol;Acc:1304579]		ENSRNOT00000023100:c.635T>A; ENSRNOT00000082645:c.635T>A; ENSRNOT00000106057:c.635T>A	ENSRNOP00000023099:p.Met212Lys; ENSRNOP00000073760:p.Met212Lys; ENSRNOP00000084719:p.Met212Lys
1	158835952	G	A	24	24	100	105419591	ENSRNOG00000017214	Or52h7	protein_coding	olfactory receptor family 52 subfamily H member 7 [Source:RGD Symbol;Acc:1332939]		ENSRNOT00000023124:c.29G>A	ENSRNOP00000023124:p.Ser10Asn
1	158836095	C	T	14	14	100	3319083004	ENSRNOG00000017214	Or52h7	protein_coding	olfactory receptor family 52 subfamily H member 7 [Source:RGD Symbol;Acc:1332939]		ENSRNOT00000023124:c.172C>T	ENSRNOP00000023124:p.His58Tyr
1	158872213	T	C	17	17	100	199175677	ENSRNOG00000047479	Or52ac1	protein_coding	olfactory receptor family 52 subfamily AC member 1 [Source:RGD Symbol;Acc:1332984]		ENSRNOT00000072996:c.332A>G	ENSRNOP00000063959:p.Gln111Arg
1	158889947	A	G	26	26	100	107327265	ENSRNOG00000068910	Or52p1	protein_coding	olfactory receptor family 52 subfamily P member 1 [Source:RGD Symbol;Acc:1334093]		ENSRNOT00000103069:c.148A>G	ENSRNOP00000096422:p.Met50Val
1	158911306	C	A	28	28	100	197620958	ENSRNOG00000050668	Or56b1	protein_coding	olfactory receptor family 56 subfamily B member 1 [Source:RGD Symbol;Acc:1334411]		ENSRNOT00000074466:c.710C>A	ENSRNOP00000065009:p.Ala237Asp
1	158919959	T	C	19	19	100	106107588	ENSRNOG00000066322	Or52n4	protein_coding	olfactory receptor family 52 subfamily N member 4 [Source:RGD Symbol;Acc:1333201]		ENSRNOT00000075652:c.947T>C	ENSRNOP00000065647:p.Phe316Ser
1	158933881	T	C	29	29	100	107023101	ENSRNOG00000049190	Or52n20	protein_coding	olfactory receptor family 52 subfamily N member 20 [Source:RGD Symbol;Acc:1334089]		ENSRNOT00000073447:c.125T>C	ENSRNOP00000065569:p.Val42Ala
1	158943529	A	G	21	21	100	197964843	ENSRNOG00000068990	Or56b2	protein_coding	olfactory receptor family 56 subfamily B member 2 [Source:RGD Symbol;Acc:1333757]		ENSRNOT00000075826:c.325A>G	ENSRNOP00000066317:p.Thr109Ala
1	158943627	A	G	22	22	100	197614945	ENSRNOG00000068990	Or56b2	protein_coding	olfactory receptor family 56 subfamily B member 2 [Source:RGD Symbol;Acc:1333757]		ENSRNOT00000075826:c.423A>G	ENSRNOP00000066317:p.Ile141Met
1	158957189	T	A	28	28	100	106560518	ENSRNOG00000065831	Or56b2b	protein_coding	olfactory receptor family 56 subfamily B member 2B [Source:RGD Symbol;Acc:1333452]		ENSRNOT00000073194:c.201T>A	ENSRNOP00000064206:p.His67Gln
1	158994057	T	G	22	23	95.6522	198694225	ENSRNOG00000064874	LOC120097921	protein_coding	ubiquitin carboxyl-terminal hydrolase 17-like protein D [Source:RGD Symbol;Acc:41272412]		ENSRNOT00000111069:c.1445A>C	ENSRNOP00000093761:p.His482Pro
1	158994159	G	C	16	29	55.1724		ENSRNOG00000064874	LOC120097921	protein_coding	ubiquitin carboxyl-terminal hydrolase 17-like protein D [Source:RGD Symbol;Acc:41272412]		ENSRNOT00000111069:c.1343C>G	ENSRNOP00000093761:p.Thr448Ser
1	158994166	G	A	14	31	45.1613		ENSRNOG00000064874	LOC120097921	protein_coding	ubiquitin carboxyl-terminal hydrolase 17-like protein D [Source:RGD Symbol;Acc:41272412]		ENSRNOT00000111069:c.1336C>T	ENSRNOP00000093761:p.Leu446Phe
1	158994237	G	A	19	45	42.2222		ENSRNOG00000064874	LOC120097921	protein_coding	ubiquitin carboxyl-terminal hydrolase 17-like protein D [Source:RGD Symbol;Acc:41272412]		ENSRNOT00000111069:c.1265C>T	ENSRNOP00000093761:p.Ala422Val
1	158994334	G	A	21	75	28		ENSRNOG00000064874	LOC120097921	protein_coding	ubiquitin carboxyl-terminal hydrolase 17-like protein D [Source:RGD Symbol;Acc:41272412]		ENSRNOT00000111069:c.1168C>T	ENSRNOP00000093761:p.Pro390Ser
1	158994609	T	G	12	53	22.6415		ENSRNOG00000064874	LOC120097921	protein_coding	ubiquitin carboxyl-terminal hydrolase 17-like protein D [Source:RGD Symbol;Acc:41272412]		ENSRNOT00000111069:c.893A>C	ENSRNOP00000093761:p.Gln298Pro
1	158994855	T	A	8	29	27.5862		ENSRNOG00000064874	LOC120097921	protein_coding	ubiquitin carboxyl-terminal hydrolase 17-like protein D [Source:RGD Symbol;Acc:41272412]		ENSRNOT00000111069:c.647A>T	ENSRNOP00000093761:p.Asn216Ile
1	158994864	G	A	31	31	100		ENSRNOG00000064874	LOC120097921	protein_coding	ubiquitin carboxyl-terminal hydrolase 17-like protein D [Source:RGD Symbol;Acc:41272412]		ENSRNOT00000111069:c.638C>T	ENSRNOP00000093761:p.Pro213Leu
1	159015215	A	C	26	26	100	107471930	ENSRNOG00000063248	Or52n1b	protein_coding	olfactory receptor family 52 subfamily N member 1B [Source:RGD Symbol;Acc:1333818]		ENSRNOT00000072865:c.42A>C	ENSRNOP00000067092:p.Leu14Phe
1	159015975	T	A	25	25	100		ENSRNOG00000063248	Or52n1b	protein_coding	olfactory receptor family 52 subfamily N member 1B [Source:RGD Symbol;Acc:1333818]		ENSRNOT00000072865:c.802T>A	ENSRNOP00000067092:p.Trp268Arg
1	159043489	T	C	20	20	100	105406104	ENSRNOG00000048219	Or52n4e	protein_coding	olfactory receptor family 52 subfamily N member 4E [Source:RGD Symbol;Acc:1332871]		ENSRNOT00000072602:c.376A>G	ENSRNOP00000065332:p.Ile126Val
1	159043528	C	A	21	21	100	3319096211	ENSRNOG00000048219	Or52n4e	protein_coding	olfactory receptor family 52 subfamily N member 4E [Source:RGD Symbol;Acc:1332871]		ENSRNOT00000072602:c.337G>T	ENSRNOP00000065332:p.Glu113*
1	159075105	A	C	20	20	100	196989255	ENSRNOG00000063059	Or56b2k	protein_coding	olfactory receptor family 56 subfamily B member 2K [Source:RGD Symbol;Acc:1332985]		ENSRNOT00000072462:c.886T>G	ENSRNOP00000066128:p.Leu296Val
1	159108355	C	A	16	16	100		ENSRNOG00000054403	Or52n4d	protein_coding	olfactory receptor family 52 subfamily N member 4D [Source:RGD Symbol;Acc:1333841]		ENSRNOT00000089100:c.214C>A	ENSRNOP00000071219:p.Leu72Met
1	159108481	G	A	17	17	100		ENSRNOG00000054403	Or52n4d	protein_coding	olfactory receptor family 52 subfamily N member 4D [Source:RGD Symbol;Acc:1333841]		ENSRNOT00000089100:c.340G>A	ENSRNOP00000071219:p.Val114Met
1	159108662	G	A	30	30	100		ENSRNOG00000054403	Or52n4d	protein_coding	olfactory receptor family 52 subfamily N member 4D [Source:RGD Symbol;Acc:1333841]		ENSRNOT00000089100:c.521G>A	ENSRNOP00000071219:p.Arg174Gln
1	159108934	T	C	26	27	96.2963		ENSRNOG00000054403	Or52n4d	protein_coding	olfactory receptor family 52 subfamily N member 4D [Source:RGD Symbol;Acc:1333841]		ENSRNOT00000089100:c.793T>C	ENSRNOP00000071219:p.Trp265Arg
1	159108952	T	A	25	25	100	106919253	ENSRNOG00000054403	Or52n4d	protein_coding	olfactory receptor family 52 subfamily N member 4D [Source:RGD Symbol;Acc:1333841]		ENSRNOT00000089100:c.811T>A	ENSRNOP00000071219:p.Phe271Ile
1	159155188	A	G	49	67	73.1343		ENSRNOG00000066547	LOC100910107	protein_coding	ubiquitin carboxyl-terminal hydrolase DUB-1-like [Source:RGD Symbol;Acc:6500127]		ENSRNOT00000101046:c.-3516A>G; ENSRNOT00000112361:c.1511A>G	ENSRNOP00000095262:p.Tyr504Cys
1	159197018	G	A	32	32	100	106658603	ENSRNOG00000060725	Or52n3	protein_coding	olfactory receptor family 52 subfamily N member 3 [Source:RGD Symbol;Acc:1333974]		ENSRNOT00000091458:c.237G>A	ENSRNOP00000075494:p.Met79Ile
1	159197280	C	T	33	33	100	3319094778	ENSRNOG00000060725	Or52n3	protein_coding	olfactory receptor family 52 subfamily N member 3 [Source:RGD Symbol;Acc:1333974]		ENSRNOT00000091458:c.499C>T	ENSRNOP00000075494:p.Arg167Cys
1	159205149	G	C	18	18	100		ENSRNOG00000071139	Or52n2	protein_coding	olfactory receptor family 52 subfamily N member 2 [Source:RGD Symbol;Acc:1332903]		ENSRNOT00000106796:c.332C>G	ENSRNOP00000096287:p.Ala111Gly
1	159223328	A	T	35	35	100	3319092633	ENSRNOG00000067548	Or52n2f	protein_coding	olfactory receptor family 52 subfamily N member 2F [Source:RGD Symbol;Acc:1334393]		ENSRNOT00000096482:c.915T>A	ENSRNOP00000079955:p.Ser305Arg
1	159360657	C	T	22	22	100		ENSRNOG00000033813	Or52e8	protein_coding	olfactory receptor family 52 subfamily E member 8 [Source:RGD Symbol;Acc:1334364]		ENSRNOT00000047978:c.724G>A	ENSRNOP00000044210:p.Ala242Thr
1	159361203	T	C	23	25	92	106238376	ENSRNOG00000033813	Or52e8	protein_coding	olfactory receptor family 52 subfamily E member 8 [Source:RGD Symbol;Acc:1334364]		ENSRNOT00000047978:c.178A>G	ENSRNOP00000044210:p.Ser60Gly
1	159361295	G	A	27	30	90		ENSRNOG00000033813	Or52e8	protein_coding	olfactory receptor family 52 subfamily E member 8 [Source:RGD Symbol;Acc:1334364]		ENSRNOT00000047978:c.86C>T	ENSRNOP00000044210:p.Ala29Val
1	159391814	A	T	13	13	100		ENSRNOG00000069148	Or52e15b	protein_coding	olfactory receptor family 52 subfamily E member 15B [Source:RGD Symbol;Acc:1333770]		ENSRNOT00000043339:c.607T>A	ENSRNOP00000039547:p.Leu203Ile
1	159391898	C	T	26	26	100		ENSRNOG00000069148	Or52e15b	protein_coding	olfactory receptor family 52 subfamily E member 15B [Source:RGD Symbol;Acc:1333770]		ENSRNOT00000043339:c.523G>A	ENSRNOP00000039547:p.Val175Ile
1	159402048	G	T	18	19	94.7368	107548013	ENSRNOG00000027423	Or52e15c	protein_coding	olfactory receptor family 52 subfamily E member 15C [Source:RGD Symbol;Acc:1333157]		ENSRNOT00000037868:c.769C>A	ENSRNOP00000034877:p.Leu257Ile
1	159413019	C	A	18	18	100	105964903	ENSRNOG00000017341	Or52e8b	protein_coding	olfactory receptor family 52 subfamily E member 8B [Source:RGD Symbol;Acc:1333955]		ENSRNOT00000023279:c.862G>T; ENSRNOT00000037868:c.-5316G>T	ENSRNOP00000023279:p.Val288Phe
1	159413438	A	C	21	21	100	3319094772	ENSRNOG00000017341	Or52e8b	protein_coding	olfactory receptor family 52 subfamily E member 8B [Source:RGD Symbol;Acc:1333955]		ENSRNOT00000023279:c.443T>G	ENSRNOP00000023279:p.Val148Gly
1	159413790	C	T	11	11	100	106574799	ENSRNOG00000017341	Or52e8b	protein_coding	olfactory receptor family 52 subfamily E member 8B [Source:RGD Symbol;Acc:1333955]		ENSRNOT00000023279:c.91G>A	ENSRNOP00000023279:p.Val31Ile
1	159413870	C	T	22	22	100	105936701	ENSRNOG00000017341	Or52e8b	protein_coding	olfactory receptor family 52 subfamily E member 8B [Source:RGD Symbol;Acc:1333955]		ENSRNOT00000023279:c.11G>A	ENSRNOP00000023279:p.Arg4Lys
1	159423158	G	A	23	23	100	106588001	ENSRNOG00000017344	Or52e7	protein_coding	olfactory receptor family 52 subfamily E member 7 [Source:RGD Symbol;Acc:1332841]		ENSRNOT00000023283:c.370G>A; ENSRNOT00000040861:c.-4409G>A	ENSRNOP00000023283:p.Val124Ile
1	159423399	C	T	31	32	96.875	105326871	ENSRNOG00000017344	Or52e7	protein_coding	olfactory receptor family 52 subfamily E member 7 [Source:RGD Symbol;Acc:1332841]		ENSRNOT00000023283:c.611C>T; ENSRNOT00000040861:c.-4168C>T	ENSRNOP00000023283:p.Ala204Val
1	159423474	G	A	28	28	100	3319099393	ENSRNOG00000017344	Or52e7	protein_coding	olfactory receptor family 52 subfamily E member 7 [Source:RGD Symbol;Acc:1332841]		ENSRNOT00000023283:c.686G>A; ENSRNOT00000040861:c.-4093G>A	ENSRNOP00000023283:p.Arg229Gln
1	159429561	C	A	21	27	77.7778		ENSRNOG00000062496	Or52e5b	protein_coding	olfactory receptor family 52 subfamily E member 5B [Source:RGD Symbol;Acc:1333390]		ENSRNOT00000040861:c.179C>A	ENSRNOP00000048359:p.Pro60His
1	159429665	A	G	21	21	100		ENSRNOG00000062496	Or52e5b	protein_coding	olfactory receptor family 52 subfamily E member 5B [Source:RGD Symbol;Acc:1333390]		ENSRNOT00000040861:c.283A>G	ENSRNOP00000048359:p.Thr95Ala
1	159429827	G	C	26	26	100		ENSRNOG00000062496	Or52e5b	protein_coding	olfactory receptor family 52 subfamily E member 5B [Source:RGD Symbol;Acc:1333390]		ENSRNOT00000040861:c.445G>C	ENSRNOP00000048359:p.Val149Leu
1	159462065	C	A	5	18	27.7778		ENSRNOG00000068326	Or52e5	protein_coding	olfactory receptor family 52 subfamily E member 5 [Source:RGD Symbol;Acc:1332760]		ENSRNOT00000050034:c.179C>A	ENSRNOP00000044204:p.Pro60His
1	159462337	A	G	15	15	100	106002562	ENSRNOG00000068326	Or52e5	protein_coding	olfactory receptor family 52 subfamily E member 5 [Source:RGD Symbol;Acc:1332760]		ENSRNOT00000050034:c.451A>G	ENSRNOP00000044204:p.Ile151Val
1	159462633	G	A	9	18	50		ENSRNOG00000068326	Or52e5	protein_coding	olfactory receptor family 52 subfamily E member 5 [Source:RGD Symbol;Acc:1332760]		ENSRNOT00000050034:c.747G>A	ENSRNOP00000044204:p.Met249Ile
1	159462649	C	A	13	24	54.1667		ENSRNOG00000068326	Or52e5	protein_coding	olfactory receptor family 52 subfamily E member 5 [Source:RGD Symbol;Acc:1332760]		ENSRNOT00000050034:c.763C>A	ENSRNOP00000044204:p.Pro255Thr
1	159477011	A	G	27	27	100	198672325	ENSRNOG00000064922	Or56a3b	protein_coding	olfactory receptor family 56 subfamily A member 3B [Source:RGD Symbol;Acc:1332687]		ENSRNOT00000093788:c.844A>G	ENSRNOP00000079996:p.Ile282Val
1	159481602	C	T	21	21	100	105102961	ENSRNOG00000017362	AC107331.1	protein_coding			ENSRNOT00000023315:c.632G>A; ENSRNOT00000093788:c.*4487C>T	ENSRNOP00000023315:p.Arg211His
1	159483128	G	C	20	20	100	199312021	ENSRNOG00000017362	AC107331.1	protein_coding			ENSRNOT00000023315:c.169C>G	ENSRNOP00000023315:p.Leu57Val
1	159483239	A	G	20	20	100	199007060	ENSRNOG00000017362	AC107331.1	protein_coding			ENSRNOT00000023315:c.58T>C	ENSRNOP00000023315:p.Ser20Pro
1	159493283	C	T	23	23	100	198182326	ENSRNOG00000066831	gene:ENSRNOG00000066831	protein_coding			ENSRNOT00000107700:c.101G>A	ENSRNOP00000095117:p.Gly34Glu
1	159493305	T	G	26	26	100	197870964	ENSRNOG00000066831	gene:ENSRNOG00000066831	protein_coding			ENSRNOT00000107700:c.79A>C	ENSRNOP00000095117:p.Ile27Leu
1	159500677	A	C	23	23	100	198611504	ENSRNOG00000017366	Or56a5	protein_coding	olfactory receptor family 56 subfamily A member 5 [Source:RGD Symbol;Acc:1332789]		ENSRNOT00000023325:c.934T>G	ENSRNOP00000023325:p.Phe312Val
1	159501325	C	T	13	13	100	106795422	ENSRNOG00000017366	Or56a5	protein_coding	olfactory receptor family 56 subfamily A member 5 [Source:RGD Symbol;Acc:1332789]		ENSRNOT00000023325:c.286G>A	ENSRNOP00000023325:p.Gly96Ser
1	159514875	A	G	14	15	93.3333	197529301	ENSRNOG00000017357	Or56a3b	protein_coding	olfactory receptor family 56 subfamily A member 3B [Source:RGD Symbol;Acc:1332687]		ENSRNOT00000023307:c.680T>C; ENSRNOT00000101380:c.833T>C	ENSRNOP00000023307:p.Val227Ala; ENSRNOP00000077027:p.Val278Ala
1	159515631	C	T	20	20	100	198423786	ENSRNOG00000017357	Or56a3b	protein_coding	olfactory receptor family 56 subfamily A member 3B [Source:RGD Symbol;Acc:1332687]		ENSRNOT00000023307:c.-77G>A; ENSRNOT00000101380:c.77G>A	ENSRNOP00000077027:p.Arg26Lys
1	159515658	T	C	15	15	100	198126354	ENSRNOG00000017357	Or56a3b	protein_coding	olfactory receptor family 56 subfamily A member 3B [Source:RGD Symbol;Acc:1332687]		ENSRNOT00000023307:c.-104A>G; ENSRNOT00000101380:c.50A>G	ENSRNOP00000077027:p.Asn17Ser
1	159515663	C	G	15	15	100	197823672	ENSRNOG00000017357	Or56a3b	protein_coding	olfactory receptor family 56 subfamily A member 3B [Source:RGD Symbol;Acc:1332687]		ENSRNOT00000023307:c.-109G>C; ENSRNOT00000101380:c.45G>C	ENSRNOP00000077027:p.Lys15Asn
1	159601111	A	T	27	27	100	106945784	ENSRNOG00000017379	Or52x1	protein_coding	olfactory receptor family 52 subfamily X member 1 [Source:RGD Symbol;Acc:1333835]		ENSRNOT00000023335:c.1024T>A	ENSRNOP00000023335:p.Ser342Thr
1	159619398	G	T	23	23	100	105741135	ENSRNOG00000064813	Or56b6	protein_coding	olfactory receptor family 56 subfamily B member 6 [Source:RGD Symbol;Acc:1333227]		ENSRNOT00000106518:c.111G>T	ENSRNOP00000078549:p.Met37Ile
1	159619466	A	G	14	14	100	105342924	ENSRNOG00000064813	Or56b6	protein_coding	olfactory receptor family 56 subfamily B member 6 [Source:RGD Symbol;Acc:1333227]		ENSRNOT00000106518:c.179A>G	ENSRNOP00000078549:p.Asn60Ser
1	159636489	C	G	25	25	100	106295665	ENSRNOG00000065154	Or56b6c	protein_coding	olfactory receptor family 56 subfamily B member 6C [Source:RGD Symbol;Acc:1334153]		ENSRNOT00000096886:c.835C>G	ENSRNOP00000078105:p.Leu279Val
1	159696406	T	C	23	23	100	106478515	ENSRNOG00000025819	Or52b2	protein_coding	olfactory receptor family 52 subfamily B member 2 [Source:RGD Symbol;Acc:1332958]		ENSRNOT00000035798:c.70A>G; ENSRNOT00000105439:c.70A>G	ENSRNOP00000035758:p.Thr24Ala; ENSRNOP00000087970:p.Thr24Ala
1	159715948	T	G	4	22	18.1818		ENSRNOG00000049480	Or52w1	protein_coding	olfactory receptor family 52 subfamily W member 1 [Source:RGD Symbol;Acc:1594988]		ENSRNOT00000040672:c.-6570T>G; ENSRNOT00000071063:c.194T>G	ENSRNOP00000064792:p.Ile65Arg
1	159716145	G	A	15	15	100	3319094920	ENSRNOG00000049480	Or52w1	protein_coding	olfactory receptor family 52 subfamily W member 1 [Source:RGD Symbol;Acc:1594988]		ENSRNOT00000040672:c.-6373G>A; ENSRNOT00000071063:c.391G>A	ENSRNOP00000064792:p.Ala131Thr
1	159716179	G	T	2	11	18.1818		ENSRNOG00000049480	Or52w1	protein_coding	olfactory receptor family 52 subfamily W member 1 [Source:RGD Symbol;Acc:1594988]		ENSRNOT00000040672:c.-6339G>T; ENSRNOT00000071063:c.425G>T	ENSRNOP00000064792:p.Arg142Leu
1	159716683	A	G	26	26	100	3319097849	ENSRNOG00000049480	Or52w1	protein_coding	olfactory receptor family 52 subfamily W member 1 [Source:RGD Symbol;Acc:1594988]		ENSRNOT00000040672:c.-5835A>G; ENSRNOT00000071063:c.929A>G	ENSRNOP00000064792:p.His310Arg
1	159894323	T	A	20	20	100	106806614	ENSRNOG00000017977	Smpd1	protein_coding	sphingomyelin phosphodiesterase 1 [Source:RGD Symbol;Acc:1549719]		ENSRNOT00000024224:c.901T>A	ENSRNOP00000024224:p.Trp301Arg
1	160069143	C	T	23	23	100	3319095991	ENSRNOG00000051291	Dnhd1	protein_coding	dynein heavy chain domain 1 [Source:RGD Symbol;Acc:1584052]		ENSRNOT00000076783:c.11041C>T	ENSRNOP00000068262:p.Pro3681Ser
1	160085262	T	C	21	21	100	105508651	ENSRNOG00000018766	Rrp8	protein_coding	ribosomal RNA processing 8 [Source:RGD Symbol;Acc:1308302]		ENSRNOT00000025651:c.*137A>G; ENSRNOT00000025906:c.-3780T>C; ENSRNOT00000076100:c.1352A>G; ENSRNOT00000108565:c.-3780T>C; ENSRNOT00000115295:c.1346A>G	ENSRNOP00000068089:p.His451Arg; ENSRNOP00000096917:p.His449Arg
1	160085538	C	T	25	25	100	3319096475	ENSRNOG00000018766	Rrp8	protein_coding	ribosomal RNA processing 8 [Source:RGD Symbol;Acc:1308302]		ENSRNOT00000025651:c.1298G>A; ENSRNOT00000025906:c.-3504C>T; ENSRNOT00000076100:c.1239+44G>A; ENSRNOT00000108565:c.-3504C>T; ENSRNOT00000115295:c.1233+44G>A	ENSRNOP00000025651:p.Arg433Gln
1	160087124	A	G	18	18	100	197762686	ENSRNOG00000018766	Rrp8	protein_coding	ribosomal RNA processing 8 [Source:RGD Symbol;Acc:1308302]		ENSRNOT00000025651:c.229T>C; ENSRNOT00000025906:c.-1918A>G; ENSRNOT00000076100:c.214T>C; ENSRNOT00000100840:c.-5224A>G; ENSRNOT00000108565:c.-1918A>G; ENSRNOT00000115295:c.208T>C	ENSRNOP00000025651:p.Phe77Leu; ENSRNOP00000068089:p.Phe72Leu; ENSRNOP00000096917:p.Phe70Leu
1	160102188	A	G	13	13	100	105586606	ENSRNOG00000019212	Tpp1	protein_coding	tripeptidyl peptidase 1 [Source:RGD Symbol;Acc:621296]		ENSRNOT00000026280:c.298T>C; ENSRNOT00000105058:c.289T>C	ENSRNOP00000026280:p.Cys100Arg; ENSRNOP00000092024:p.Cys97Arg
1	160162813	G	T	18	18	100	3319096460	ENSRNOG00000019497	Mrpl17	protein_coding	mitochondrial ribosomal protein L17 [Source:RGD Symbol;Acc:70943]		ENSRNOT00000050562:c.460C>A; ENSRNOT00000102735:c.460C>A	ENSRNOP00000045007:p.Gln154Lys; ENSRNOP00000090550:p.Gln154Lys
1	160280966	G	T	25	25	100	106153303	ENSRNOG00000045560	Gvin1	protein_coding	GTPase, very large interferon inducible 1 [Source:RGD Symbol;Acc:1598220]		ENSRNOT00000073421:c.6569C>A	ENSRNOP00000068631:p.Thr2190Asn
1	160281179	A	C	21	21	100	3319096673	ENSRNOG00000045560	Gvin1	protein_coding	GTPase, very large interferon inducible 1 [Source:RGD Symbol;Acc:1598220]		ENSRNOT00000073421:c.6356T>G	ENSRNOP00000068631:p.Phe2119Cys
1	160281645	C	T	29	29	100	105406704	ENSRNOG00000045560	Gvin1	protein_coding	GTPase, very large interferon inducible 1 [Source:RGD Symbol;Acc:1598220]		ENSRNOT00000073421:c.5890G>A	ENSRNOP00000068631:p.Glu1964Lys
1	160285468	G	T	6	33	18.1818		ENSRNOG00000045560	Gvin1	protein_coding	GTPase, very large interferon inducible 1 [Source:RGD Symbol;Acc:1598220]		ENSRNOT00000073421:c.2067C>A	ENSRNOP00000068631:p.Asp689Glu
1	160285473	G	A	6	33	18.1818		ENSRNOG00000045560	Gvin1	protein_coding	GTPase, very large interferon inducible 1 [Source:RGD Symbol;Acc:1598220]		ENSRNOT00000073421:c.2062C>T	ENSRNOP00000068631:p.Pro688Ser
1	160285587	C	T	30	30	100		ENSRNOG00000045560	Gvin1	protein_coding	GTPase, very large interferon inducible 1 [Source:RGD Symbol;Acc:1598220]		ENSRNOT00000073421:c.1948G>A	ENSRNOP00000068631:p.Val650Ile
1	160285752	A	G	18	18	100	3318793367	ENSRNOG00000045560	Gvin1	protein_coding	GTPase, very large interferon inducible 1 [Source:RGD Symbol;Acc:1598220]		ENSRNOT00000073421:c.1783T>C	ENSRNOP00000068631:p.Cys595Arg
1	160513008	C	A	13	13	100	3319100863	ENSRNOG00000067287	Or2ag18	protein_coding	olfactory receptor family 2 subfamily AG member 18 [Source:RGD Symbol;Acc:1333636]		ENSRNOT00000101306:c.-5367C>A; ENSRNOT00000116455:c.117G>T	ENSRNOP00000097674:p.Met39Ile
1	160531929	T	C	17	17	100	106491662	ENSRNOG00000066141, ENSRNOG00000063805	Or2ag2b, Or2ag17	protein_coding	olfactory receptor family 2 subfamily AG member 2B [Source:RGD Symbol;Acc:1333691], olfactory receptor family 2 subfamily AG member 17 [Source:RGD Symbol;Acc:1332741]		ENSRNOT00000099508:c.841A>G; ENSRNOT00000101306:c.-231+13785T>C	ENSRNOP00000094315:p.Met281Val
1	160532054	G	A	11	11	100	105104645	ENSRNOG00000066141, ENSRNOG00000063805	Or2ag2b, Or2ag17	protein_coding	olfactory receptor family 2 subfamily AG member 2B [Source:RGD Symbol;Acc:1333691], olfactory receptor family 2 subfamily AG member 17 [Source:RGD Symbol;Acc:1332741]		ENSRNOT00000099508:c.716C>T; ENSRNOT00000101306:c.-231+13910G>A	ENSRNOP00000094315:p.Ala239Val
1	160565668	T	G	33	33	100	3319095904	ENSRNOG00000066141, ENSRNOG00000068578	Or2ag2b, Or13n4	protein_coding	olfactory receptor family 2 subfamily AG member 2B [Source:RGD Symbol;Acc:1333691], olfactory receptor family 13 subfamily N member 4 [Source:RGD Symbol;Acc:1334173]		ENSRNOT00000101306:c.10T>G; ENSRNOT00000103251:c.*4350A>C; ENSRNOT00000105802:c.*4350A>C; ENSRNOT00000106204:c.*4350A>C; ENSRNOT00000109380:c.10T>G	ENSRNOP00000077175:p.Tyr4Asp; ENSRNOP00000097183:p.Tyr4Asp
1	160566586	C	A	19	19	100	3319074119	ENSRNOG00000066141, ENSRNOG00000068578	Or2ag2b, Or13n4	protein_coding	olfactory receptor family 2 subfamily AG member 2B [Source:RGD Symbol;Acc:1333691], olfactory receptor family 13 subfamily N member 4 [Source:RGD Symbol;Acc:1334173]		ENSRNOT00000101306:c.928C>A; ENSRNOT00000103251:c.*3432G>T; ENSRNOT00000105802:c.*3432G>T; ENSRNOT00000106204:c.*3432G>T; ENSRNOT00000109380:c.928C>A	ENSRNOP00000077175:p.Leu310Met; ENSRNOP00000097183:p.Leu310Met
1	160609875	T	C	27	27	100	104981936	ENSRNOG00000070548	Or13n4b	protein_coding	olfactory receptor family 13 subfamily N member 4B [Source:RGD Symbol;Acc:1332902]		ENSRNOT00000115687:c.697A>G; ENSRNOT00000116372:c.697A>G	ENSRNOP00000091630:p.Arg233Gly; ENSRNOP00000092744:p.Arg233Gly
1	160610208	G	A	17	17	100	106037659	ENSRNOG00000070548	Or13n4b	protein_coding	olfactory receptor family 13 subfamily N member 4B [Source:RGD Symbol;Acc:1332902]		ENSRNOT00000115687:c.364C>T; ENSRNOT00000116372:c.364C>T	ENSRNOP00000091630:p.Arg122Trp; ENSRNOP00000092744:p.Arg122Trp
1	160684257	T	G	34	34	100	104993346	ENSRNOG00000071029	Or2ag1	protein_coding	olfactory receptor family 2 subfamily AG member 1 [Source:RGD Symbol;Acc:1332882]		ENSRNOT00000097672:c.417A>C	ENSRNOP00000092511:p.Arg139Ser
1	160696441	G	A	18	18	100	105730184	ENSRNOG00000069410	Or2ag2	protein_coding	olfactory receptor family 2 subfamily AG member 2 [Source:RGD Symbol;Acc:1332846]		ENSRNOT00000049686:c.131C>T	ENSRNOP00000039905:p.Pro44Leu
1	160777419	C	A	19	19	100	3319088741	ENSRNOG00000066778	Or2d4	protein_coding	olfactory receptor family 2 subfamily D member 4 [Source:RGD Symbol;Acc:1333443]		ENSRNOT00000026487:c.867G>T; ENSRNOT00000101833:c.867G>T	ENSRNOP00000026487:p.Met289Ile; ENSRNOP00000093708:p.Met289Ile
1	160796285	A	G	31	31	100	3319096705	ENSRNOG00000065013, ENSRNOG00000071080	Or6b9, Or6a2	protein_coding	olfactory receptor family 6 subfamily B member 9 [Source:RGD Symbol;Acc:1333522], olfactory receptor family 6 subfamily A member 2 [Source:RGD Symbol;Acc:68340]		ENSRNOT00000098854:c.689T>C; ENSRNOT00000110864:c.*4517T>C	ENSRNOP00000076774:p.Ile230Thr
1	160863742	C	T	20	20	100	105472959	ENSRNOG00000064590	Or10a5	protein_coding	olfactory receptor family 10 subfamily A member 5 [Source:RGD Symbol;Acc:1332598]		ENSRNOT00000102850:c.187C>T	ENSRNOP00000091480:p.Leu63Phe
1	160979530	A	G	2	14	14.2857		ENSRNOG00000069983	Or2d2b	protein_coding	olfactory receptor family 2 subfamily D member 2B [Source:RGD Symbol;Acc:1334160]		ENSRNOT00000047839:c.833T>C	ENSRNOP00000047888:p.Met278Thr
1	161693681	A	C	22	22	100	106083326	ENSRNOG00000019794	Ovch2	protein_coding	ovochymase 2 [Source:RGD Symbol;Acc:1564636]		ENSRNOT00000026807:c.1787T>G	ENSRNOP00000026807:p.Leu596*
1	161693715	C	T	19	19	100	107093422	ENSRNOG00000019794	Ovch2	protein_coding	ovochymase 2 [Source:RGD Symbol;Acc:1564636]		ENSRNOT00000026807:c.1753G>A	ENSRNOP00000026807:p.Asp585Asn
1	161693754	C	G	15	15	100	198701133	ENSRNOG00000019794	Ovch2	protein_coding	ovochymase 2 [Source:RGD Symbol;Acc:1564636]		ENSRNOT00000026807:c.1717G>C	ENSRNOP00000026807:p.Asp573His
1	161735861	G	A	41	41	100	3319100356	ENSRNOG00000063080	Or5p5b	protein_coding	olfactory receptor family 5 subfamily P member 5B [Source:RGD Symbol;Acc:1333421]		ENSRNOT00000048370:c.167G>A	ENSRNOP00000050234:p.Arg56His
1	161759532	C	A	18	18	100	3319099293	ENSRNOG00000070260	Or5p5	protein_coding	olfactory receptor family 5 subfamily P member 5 [Source:RGD Symbol;Acc:1334219]		ENSRNOT00000051241:c.916G>T	ENSRNOP00000041801:p.Ala306Ser
1	161759628	C	T	17	18	94.4444		ENSRNOG00000070260	Or5p5	protein_coding	olfactory receptor family 5 subfamily P member 5 [Source:RGD Symbol;Acc:1334219]		ENSRNOT00000051241:c.820G>A	ENSRNOP00000041801:p.Val274Met
1	161784736	A	G	27	27	100		ENSRNOG00000063164	Olfr472	protein_coding	olfactory receptor 472 [Source:RGD Symbol;Acc:150341877]		ENSRNOT00000113441:c.743A>G; ENSRNOT00000114593:c.707A>G	ENSRNOP00000084712:p.Gln248Arg; ENSRNOP00000089639:p.Gln236Arg
1	161814481	T	C	23	23	100	3319099304	ENSRNOG00000062971	Or5p53	protein_coding	olfactory receptor family 5 subfamily P member 53 [Source:RGD Symbol;Acc:1334165]		ENSRNOT00000114388:c.902T>C	ENSRNOP00000082055:p.Leu301Pro
1	161842169	G	C	13	43	30.2326		ENSRNOG00000064434	Or5p56	protein_coding	olfactory receptor family 5 subfamily P member 56 [Source:RGD Symbol;Acc:1332645]		ENSRNOT00000098284:c.7G>C; ENSRNOT00000112977:c.7G>C	ENSRNOP00000082882:p.Ala3Pro; ENSRNOP00000092070:p.Ala3Pro
1	161842217	G	A	34	46	73.913		ENSRNOG00000064434	Or5p56	protein_coding	olfactory receptor family 5 subfamily P member 56 [Source:RGD Symbol;Acc:1332645]		ENSRNOT00000098284:c.55G>A; ENSRNOT00000112977:c.55G>A	ENSRNOP00000082882:p.Glu19Lys; ENSRNOP00000092070:p.Glu19Lys
1	161842277	G	T	13	33	39.3939		ENSRNOG00000064434	Or5p56	protein_coding	olfactory receptor family 5 subfamily P member 56 [Source:RGD Symbol;Acc:1332645]		ENSRNOT00000098284:c.115G>T; ENSRNOT00000112977:c.115G>T	ENSRNOP00000082882:p.Val39Leu; ENSRNOP00000092070:p.Val39Leu
1	161842314	A	G	10	38	26.3158		ENSRNOG00000064434	Or5p56	protein_coding	olfactory receptor family 5 subfamily P member 56 [Source:RGD Symbol;Acc:1332645]		ENSRNOT00000098284:c.152A>G; ENSRNOT00000112977:c.152A>G	ENSRNOP00000082882:p.Asn51Ser; ENSRNOP00000092070:p.Asn51Ser
1	161842491	T	C	6	25	24		ENSRNOG00000064434	Or5p56	protein_coding	olfactory receptor family 5 subfamily P member 56 [Source:RGD Symbol;Acc:1332645]		ENSRNOT00000098284:c.329T>C; ENSRNOT00000112977:c.329T>C	ENSRNOP00000082882:p.Val110Ala; ENSRNOP00000092070:p.Val110Ala
1	161842633	G	A	29	44	65.9091		ENSRNOG00000064434	Or5p56	protein_coding	olfactory receptor family 5 subfamily P member 56 [Source:RGD Symbol;Acc:1332645]		ENSRNOT00000098284:c.471G>A; ENSRNOT00000112977:c.471G>A	ENSRNOP00000082882:p.Trp157*; ENSRNOP00000092070:p.Trp157*
1	161900505	C	T	20	20	100	3319098687	ENSRNOG00000063320	Or5p6	protein_coding	olfactory receptor family 5 subfamily P member 6 [Source:RGD Symbol;Acc:1332781]		ENSRNOT00000055175:c.527G>A	ENSRNOP00000052048:p.Gly176Asp
1	161900692	C	T	24	24	100	3319100774	ENSRNOG00000063320	Or5p6	protein_coding	olfactory receptor family 5 subfamily P member 6 [Source:RGD Symbol;Acc:1332781]		ENSRNOT00000055175:c.340G>A	ENSRNOP00000052048:p.Glu114Lys
1	161927849	C	A	19	35	54.2857		ENSRNOG00000030215	Or10ab4	protein_coding	olfactory receptor family 10 subfamily AB member 4 [Source:RGD Symbol;Acc:1334180]		ENSRNOT00000033009:c.47C>A; ENSRNOT00000043135:c.47C>A	ENSRNOP00000031595:p.Ser16Tyr; ENSRNOP00000046765:p.Ser16Tyr
1	161928010	T	A	34	34	100	198703633	ENSRNOG00000030215	Or10ab4	protein_coding	olfactory receptor family 10 subfamily AB member 4 [Source:RGD Symbol;Acc:1334180]		ENSRNOT00000033009:c.208T>A; ENSRNOT00000043135:c.208T>A	ENSRNOP00000031595:p.Cys70Ser; ENSRNOP00000046765:p.Cys70Ser
1	161928039	A	G	38	38	100	199094049	ENSRNOG00000030215	Or10ab4	protein_coding	olfactory receptor family 10 subfamily AB member 4 [Source:RGD Symbol;Acc:1334180]		ENSRNOT00000033009:c.237A>G; ENSRNOT00000043135:c.237A>G	ENSRNOP00000031595:p.Ile79Met; ENSRNOP00000046765:p.Ile79Met
1	161950049	T	C	30	30	100	197178781	ENSRNOG00000068551	Or5p4	protein_coding	olfactory receptor family 5 subfamily P member 4 [Source:RGD Symbol;Acc:1334008]		ENSRNOT00000050651:c.278T>C	ENSRNOP00000051041:p.Leu93Pro
1	162007157	C	G	28	28	100	3319100784	ENSRNOG00000070883	Or5p58	protein_coding	olfactory receptor family 5 subfamily P member 58 [Source:RGD Symbol;Acc:1562400]		ENSRNOT00000099445:c.947G>C	ENSRNOP00000078031:p.Ser316Thr
1	162007251	C	T	31	31	100	3319077494	ENSRNOG00000070883	Or5p58	protein_coding	olfactory receptor family 5 subfamily P member 58 [Source:RGD Symbol;Acc:1562400]		ENSRNOT00000099445:c.853G>A	ENSRNOP00000078031:p.Val285Ile
1	162007410	G	T	24	24	100	3319103118	ENSRNOG00000070883	Or5p58	protein_coding	olfactory receptor family 5 subfamily P member 58 [Source:RGD Symbol;Acc:1562400]		ENSRNOT00000099445:c.694C>A	ENSRNOP00000078031:p.His232Asn
1	162007769	A	G	32	32	100	3319103957	ENSRNOG00000070883	Or5p58	protein_coding	olfactory receptor family 5 subfamily P member 58 [Source:RGD Symbol;Acc:1562400]		ENSRNOT00000099445:c.335T>C	ENSRNOP00000078031:p.Met112Thr
1	162007779	T	A	30	30	100	3319093288	ENSRNOG00000070883	Or5p58	protein_coding	olfactory receptor family 5 subfamily P member 58 [Source:RGD Symbol;Acc:1562400]		ENSRNOT00000099445:c.325A>T	ENSRNOP00000078031:p.Ile109Phe
1	162034361	T	C	26	26	100	105413357	ENSRNOG00000028802	Or5p59	protein_coding	olfactory receptor family 5 subfamily P member 59 [Source:RGD Symbol;Acc:1334370]		ENSRNOT00000041144:c.469T>C	ENSRNOP00000042596:p.Phe157Leu
1	162080281	C	T	17	17	100	107183008	ENSRNOG00000063203	Or5p60b	protein_coding	olfactory receptor family 5 subfamily P member 60B [Source:RGD Symbol;Acc:1332743]		ENSRNOT00000055174:c.904G>A	ENSRNOP00000052047:p.Gly302Ser
1	162080628	A	G	17	17	100	106953241	ENSRNOG00000063203	Or5p60b	protein_coding	olfactory receptor family 5 subfamily P member 60B [Source:RGD Symbol;Acc:1332743]		ENSRNOT00000055174:c.557T>C	ENSRNOP00000052047:p.Leu186Pro
1	162080963	C	T	26	26	100	107486047	ENSRNOG00000063203	Or5p60b	protein_coding	olfactory receptor family 5 subfamily P member 60B [Source:RGD Symbol;Acc:1332743]		ENSRNOT00000055174:c.222G>A	ENSRNOP00000052047:p.Met74Ile
1	162219744	C	A	17	17	100	3319095319	ENSRNOG00000066496	Or5p60d	protein_coding	olfactory receptor family 5 subfamily P member 60D [Source:RGD Symbol;Acc:1334255]		ENSRNOT00000090373:c.547G>T	ENSRNOP00000070759:p.Asp183Tyr
1	162220115	T	C	23	23	100	3319105130	ENSRNOG00000066496	Or5p60d	protein_coding	olfactory receptor family 5 subfamily P member 60D [Source:RGD Symbol;Acc:1334255]		ENSRNOT00000090373:c.176A>G	ENSRNOP00000070759:p.His59Arg
1	162268296	C	G	18	18	100	3319103734	ENSRNOG00000066741	Or5p1	protein_coding	olfactory receptor family 5 subfamily P member 1 [Source:RGD Symbol;Acc:1333174]		ENSRNOT00000049763:c.496C>G; ENSRNOT00000112923:c.496C>G	ENSRNOP00000039283:p.Leu166Val; ENSRNOP00000097896:p.Leu166Val
1	162268699	T	C	26	26	100	106562306	ENSRNOG00000066741	Or5p1	protein_coding	olfactory receptor family 5 subfamily P member 1 [Source:RGD Symbol;Acc:1333174]		ENSRNOT00000049763:c.899T>C; ENSRNOT00000112923:c.899T>C	ENSRNOP00000039283:p.Val300Ala; ENSRNOP00000097896:p.Val300Ala
1	162284053	A	G	11	11	100	106556677	ENSRNOG00000009748	Or5p68	protein_coding	olfactory receptor family 5 subfamily P member 68 [Source:RGD Symbol;Acc:1334168]		ENSRNOT00000012919:c.770T>C	ENSRNOP00000012919:p.Met257Thr
1	162293860	C	A	22	22	100	3319095306	ENSRNOG00000064747	Or5p72	protein_coding	olfactory receptor family 5 subfamily P member 72 [Source:RGD Symbol;Acc:1332928]		ENSRNOT00000071859:c.320C>A	ENSRNOP00000066715:p.Ala107Asp
1	162326514	A	G	31	31	100		ENSRNOG00000067647	Or5p73	protein_coding	olfactory receptor family 5 subfamily P member 73 [Source:RGD Symbol;Acc:1334301]		ENSRNOT00000116773:c.928A>G	ENSRNOP00000079567:p.Lys310Glu
1	162396862	C	T	19	19	100		ENSRNOG00000068428	Or5p69b	protein_coding	olfactory receptor family 5 subfamily P member 69B [Source:RGD Symbol;Acc:1332813]		ENSRNOT00000075297:c.365C>T	ENSRNOP00000064484:p.Ala122Val
1	162420725	C	A	22	22	100	3319100500	ENSRNOG00000064236	Or5p78c	protein_coding	olfactory receptor family 5 subfamily P member 78C [Source:RGD Symbol;Acc:1333901]		ENSRNOT00000087448:c.76C>A	ENSRNOP00000075408:p.Leu26Ile
1	162420909	G	A	27	27	100	3319102192	ENSRNOG00000064236	Or5p78c	protein_coding	olfactory receptor family 5 subfamily P member 78C [Source:RGD Symbol;Acc:1333901]		ENSRNOT00000087448:c.260G>A	ENSRNOP00000075408:p.Ser87Asn
1	162420920	A	G	25	25	100	198518629	ENSRNOG00000064236	Or5p78c	protein_coding	olfactory receptor family 5 subfamily P member 78C [Source:RGD Symbol;Acc:1333901]		ENSRNOT00000087448:c.271A>G	ENSRNOP00000075408:p.Lys91Glu
1	162421247	A	G	27	27	100	105719845	ENSRNOG00000064236	Or5p78c	protein_coding	olfactory receptor family 5 subfamily P member 78C [Source:RGD Symbol;Acc:1333901]		ENSRNOT00000087448:c.598A>G	ENSRNOP00000075408:p.Ile200Val
1	162421265	A	G	27	27	100	3319100444	ENSRNOG00000064236	Or5p78c	protein_coding	olfactory receptor family 5 subfamily P member 78C [Source:RGD Symbol;Acc:1333901]		ENSRNOT00000087448:c.616A>G	ENSRNOP00000075408:p.Ser206Gly
1	162421427	C	T	25	25	100	3319095253	ENSRNOG00000064236	Or5p78c	protein_coding	olfactory receptor family 5 subfamily P member 78C [Source:RGD Symbol;Acc:1333901]		ENSRNOT00000087448:c.778C>T	ENSRNOP00000075408:p.Leu260Phe
1	162474341	C	G	31	31	100		ENSRNOG00000066177	Or5p78	protein_coding	olfactory receptor family 5 subfamily P member 78 [Source:RGD Symbol;Acc:1332950]		ENSRNOT00000088537:c.521C>G	ENSRNOP00000073797:p.Pro174Arg
1	162474402	A	T	31	31	100	107006971	ENSRNOG00000066177	Or5p78	protein_coding	olfactory receptor family 5 subfamily P member 78 [Source:RGD Symbol;Acc:1332950]		ENSRNOT00000088537:c.582A>T	ENSRNOP00000073797:p.Glu194Asp
1	162474724	G	A	25	25	100	105184812	ENSRNOG00000066177	Or5p78	protein_coding	olfactory receptor family 5 subfamily P member 78 [Source:RGD Symbol;Acc:1332950]		ENSRNOT00000088537:c.904G>A	ENSRNOP00000073797:p.Gly302Ser
1	162480207	A	G	27	27	100	3319105949	ENSRNOG00000065494	Or5p79	protein_coding	olfactory receptor family 5 subfamily P member 79 [Source:RGD Symbol;Acc:1333977]		ENSRNOT00000090059:c.379A>G	ENSRNOP00000070075:p.Met127Val
1	162480501	C	A	28	28	100	3319103603	ENSRNOG00000065494	Or5p79	protein_coding	olfactory receptor family 5 subfamily P member 79 [Source:RGD Symbol;Acc:1333977]		ENSRNOT00000090059:c.673C>A	ENSRNOP00000070075:p.Leu225Ile
1	162480624	C	A	25	25	100	197450857	ENSRNOG00000065494	Or5p79	protein_coding	olfactory receptor family 5 subfamily P member 79 [Source:RGD Symbol;Acc:1333977]		ENSRNOT00000090059:c.796C>A	ENSRNOP00000070075:p.Gln266Lys
1	162843732	A	G	22	22	100	197315273	ENSRNOG00000030782	Or10a49	protein_coding	olfactory receptor family 10 subfamily A member 49 [Source:RGD Symbol;Acc:1333156]		ENSRNOT00000043307:c.791T>C	ENSRNOP00000043991:p.Met264Thr
1	162857129	G	A	19	19	100		ENSRNOG00000069450	Or10a3	protein_coding	olfactory receptor family 10 subfamily A member 3 [Source:RGD Symbol;Acc:1333752]		ENSRNOT00000040345:c.769C>T	ENSRNOP00000040613:p.Leu257Phe
1	162923474	A	G	31	31	100	106413116	ENSRNOG00000015082	Nlrp10	protein_coding	NLR family, pyrin domain containing 10 [Source:RGD Symbol;Acc:1307387]		ENSRNOT00000020393:c.1787T>C	ENSRNOP00000020393:p.Leu596Ser
1	162923661	C	T	24	24	100	198818876	ENSRNOG00000015082	Nlrp10	protein_coding	NLR family, pyrin domain containing 10 [Source:RGD Symbol;Acc:1307387]		ENSRNOT00000020393:c.1600G>A	ENSRNOP00000020393:p.Val534Ile
1	162924320	A	G	23	23	100	199267695	ENSRNOG00000015082	Nlrp10	protein_coding	NLR family, pyrin domain containing 10 [Source:RGD Symbol;Acc:1307387]		ENSRNOT00000020393:c.941T>C	ENSRNOP00000020393:p.Met314Thr
1	162924333	A	T	22	22	100	197246276	ENSRNOG00000015082	Nlrp10	protein_coding	NLR family, pyrin domain containing 10 [Source:RGD Symbol;Acc:1307387]		ENSRNOT00000020393:c.928T>A	ENSRNOP00000020393:p.Cys310Ser
1	163023195	C	A	22	22	100	3319098448	ENSRNOG00000046566	Tub	protein_coding	TUB bipartite transcription factor [Source:RGD Symbol;Acc:3918]		ENSRNOT00000074636:c.725C>A; ENSRNOT00000096784:c.803C>A; ENSRNOT00000107491:c.854C>A	ENSRNOP00000064486:p.Pro242Gln; ENSRNOP00000083866:p.Pro268Gln; ENSRNOP00000097726:p.Pro285Gln
1	163050514	C	G	2	11	18.1818		ENSRNOG00000014691, ENSRNOG00000067278	Ric3, LOC108349532	protein_coding	RIC3 acetylcholine receptor chaperone [Source:RGD Symbol;Acc:1588939], high mobility group protein B1 pseudogene [Source:RGD Symbol;Acc:11382437]		ENSRNOT00000020137:c.518+5232G>C; ENSRNOT00000107756:c.295C>G	ENSRNOP00000091741:p.Pro99Ala
1	163313623	G	A	14	14	100	3319098495	ENSRNOG00000014590	Stk33	protein_coding	serine/threonine kinase 33 [Source:RGD Symbol;Acc:1590972]		ENSRNOT00000019597:c.1295C>T	ENSRNOP00000019597:p.Pro432Leu
1	163502682	C	T	34	34	100	3319101838	ENSRNOG00000014373	Trim66	protein_coding	tripartite motif-containing 66 [Source:RGD Symbol;Acc:1595847]		ENSRNOT00000019368:c.481G>A; ENSRNOT00000094445:c.166G>A; ENSRNOT00000103681:c.280G>A	ENSRNOP00000019368:p.Gly161Ser; ENSRNOP00000078067:p.Gly94Ser; ENSRNOP00000087298:p.Gly56Ser
1	163526517	A	C	22	22	100	199350224	ENSRNOG00000014373	Trim66	protein_coding	tripartite motif-containing 66 [Source:RGD Symbol;Acc:1595847]		ENSRNOT00000019368:c.185T>G; ENSRNOT00000094445:c.-131T>G	ENSRNOP00000019368:p.Val62Gly
1	163526599	G	T	21	21	100	3319100233	ENSRNOG00000014373	Trim66	protein_coding	tripartite motif-containing 66 [Source:RGD Symbol;Acc:1595847]		ENSRNOT00000019368:c.103C>A; ENSRNOT00000094445:c.-213C>A	ENSRNOP00000019368:p.Leu35Ile
1	163738495	C	T	30	30	100	3319104374	ENSRNOG00000013744	Akip1	protein_coding	A-kinase interacting protein 1 [Source:RGD Symbol;Acc:1306959]		ENSRNOT00000018497:c.395C>T; ENSRNOT00000093972:c.407C>T	ENSRNOP00000018497:p.Ser132Leu; ENSRNOP00000089931:p.Ser136Leu
1	163743573	T	A	16	16	100	3319106505	ENSRNOG00000013744, ENSRNOG00000013713	Akip1, C1h11orf16	protein_coding	A-kinase interacting protein 1 [Source:RGD Symbol;Acc:1306959], similar to human chromosome 11 open reading frame 16 [Source:RGD Symbol;Acc:1565905]		ENSRNOT00000018497:c.*805T>A; ENSRNOT00000055158:c.1190A>T; ENSRNOT00000093972:c.*805T>A	ENSRNOP00000052032:p.*397Leu
1	163753413	G	T	25	25	100	3319107838	ENSRNOG00000013713	C1h11orf16	protein_coding	similar to human chromosome 11 open reading frame 16 [Source:RGD Symbol;Acc:1565905]		ENSRNOT00000018309:c.*2014C>A; ENSRNOT00000055158:c.125C>A; ENSRNOT00000100790:c.125C>A; ENSRNOT00000117860:c.*2014C>A; ENSRNOT00000117874:c.*2014C>A	ENSRNOP00000052032:p.Ala42Asp; ENSRNOP00000090117:p.Ala42Asp
1	164911485	A	G	26	26	100	107505990	ENSRNOG00000018262	Ampd3	protein_coding	adenosine monophosphate deaminase 3 [Source:RGD Symbol;Acc:2111]		ENSRNOT00000024933:c.739A>G; ENSRNOT00000106719:c.703A>G; ENSRNOT00000112866:c.658A>G	ENSRNOP00000024933:p.Asn247Asp; ENSRNOP00000084681:p.Asn220Asp; ENSRNOP00000088165:p.Asn235Asp
1	165161630	G	A	23	23	100	3319104465	ENSRNOG00000017195	Ctr9	protein_coding	CTR9 homolog, Paf1/RNA polymerase II complex component [Source:RGD Symbol;Acc:1311097]		ENSRNOT00000023741:c.2689G>A; ENSRNOT00000094325:c.2689G>A; ENSRNOT00000118872:c.2698G>A	ENSRNOP00000023741:p.Ala897Thr; ENSRNOP00000080710:p.Ala897Thr; ENSRNOP00000085772:p.Ala900Thr
1	165377940	C	T	12	12	100		ENSRNOG00000029082	AABR07005031.1	protein_coding	similar to ferritin light chain [Source:RGD Symbol;Acc:1566189]		ENSRNOT00000047044:c.346G>A	ENSRNOP00000064766:p.Ala116Thr
1	166497837	C	T	16	16	100	197949883	ENSRNOG00000016210	Mical2	protein_coding	microtubule associated monooxygenase, calponin and LIM domain containing 2 [Source:RGD Symbol;Acc:1311773]		ENSRNOT00000043017:c.275C>T; ENSRNOT00000085326:c.659C>T	ENSRNOP00000039759:p.Thr92Met; ENSRNOP00000075121:p.Thr220Met
1	166497905	G	T	22	22	100	197267903	ENSRNOG00000016210	Mical2	protein_coding	microtubule associated monooxygenase, calponin and LIM domain containing 2 [Source:RGD Symbol;Acc:1311773]		ENSRNOT00000043017:c.343G>T; ENSRNOT00000085326:c.727G>T	ENSRNOP00000039759:p.Gly115Cys; ENSRNOP00000075121:p.Gly243Cys
1	166498445	A	G	19	19	100	197581564	ENSRNOG00000016210	Mical2	protein_coding	microtubule associated monooxygenase, calponin and LIM domain containing 2 [Source:RGD Symbol;Acc:1311773]		ENSRNOT00000043017:c.883A>G; ENSRNOT00000085326:c.1267A>G	ENSRNOP00000039759:p.Thr295Ala; ENSRNOP00000075121:p.Thr423Ala
1	166498550	A	G	24	24	100	197184379	ENSRNOG00000016210	Mical2	protein_coding	microtubule associated monooxygenase, calponin and LIM domain containing 2 [Source:RGD Symbol;Acc:1311773]		ENSRNOT00000043017:c.988A>G; ENSRNOT00000085326:c.1372A>G	ENSRNOP00000039759:p.Met330Val; ENSRNOP00000075121:p.Met458Val
1	166510939	C	T	16	17	94.1176	198909246	ENSRNOG00000016210	Mical2	protein_coding	microtubule associated monooxygenase, calponin and LIM domain containing 2 [Source:RGD Symbol;Acc:1311773]		ENSRNOT00000043017:c.1574C>T; ENSRNOT00000085326:c.1958C>T	ENSRNOP00000039759:p.Ala525Val; ENSRNOP00000075121:p.Ala653Val
1	166530325	G	A	27	27	100	105752006	ENSRNOG00000016210	Mical2	protein_coding	microtubule associated monooxygenase, calponin and LIM domain containing 2 [Source:RGD Symbol;Acc:1311773]		ENSRNOT00000043017:c.1930G>A; ENSRNOT00000085326:c.2311G>A	ENSRNOP00000039759:p.Glu644Lys; ENSRNOP00000075121:p.Glu771Lys
1	168338525	G	A	28	28	100	197484419	ENSRNOG00000025122	AABR07005506.1	protein_coding			ENSRNOT00000036330:c.395C>T	ENSRNOP00000036943:p.Ala132Val
1	168607622	G	T	2	11	18.1818		ENSRNOG00000011417	Pde3b	protein_coding	phosphodiesterase 3B [Source:RGD Symbol;Acc:61943]		ENSRNOT00000015498:c.538G>T	ENSRNOP00000015498:p.Gly180Cys
1	168762949	G	T	20	20	100	8155048	ENSRNOG00000011417, ENSRNOG00000011367	Pde3b, Cyp2r1	protein_coding	phosphodiesterase 3B [Source:RGD Symbol;Acc:61943], cytochrome P450, family 2, subfamily r, polypeptide 1 [Source:RGD Symbol;Acc:1311866]		ENSRNOT00000015498:c.2646G>T; ENSRNOT00000067609:c.1331-11838C>A	ENSRNOP00000015498:p.Glu882Asp
1	168787895	C	T	26	26	100	106547321	ENSRNOG00000011367	Cyp2r1	protein_coding	cytochrome P450, family 2, subfamily r, polypeptide 1 [Source:RGD Symbol;Acc:1311866]		ENSRNOT00000067609:c.967G>A; ENSRNOT00000112180:c.368-776G>A; ENSRNOT00000115216:c.967G>A	ENSRNOP00000063152:p.Val323Ile; ENSRNOP00000083680:p.Val323Ile
1	168788039	T	G	33	33	100	107047210	ENSRNOG00000011367	Cyp2r1	protein_coding	cytochrome P450, family 2, subfamily r, polypeptide 1 [Source:RGD Symbol;Acc:1311866]		ENSRNOT00000067609:c.823A>C; ENSRNOT00000112180:c.368-920A>C; ENSRNOT00000115216:c.823A>C	ENSRNOP00000063152:p.Asn275His; ENSRNOP00000083680:p.Asn275His
1	170369065	A	G	22	22	100	106634769	ENSRNOG00000024602	Plekha7	protein_coding	pleckstrin homology domain containing A7 [Source:RGD Symbol;Acc:1598216]		ENSRNOT00000064706:c.3548T>C; ENSRNOT00000086681:c.3457+401T>C; ENSRNOT00000097576:c.3634+401T>C; ENSRNOT00000102237:c.*348T>C; ENSRNOT00000110407:c.3772+401T>C	ENSRNOP00000059811:p.Val1183Ala
1	170378134	C	T	20	20	100	106729856	ENSRNOG00000024602	Plekha7	protein_coding	pleckstrin homology domain containing A7 [Source:RGD Symbol;Acc:1598216]		ENSRNOT00000064706:c.2726G>A; ENSRNOT00000086681:c.2666G>A; ENSRNOT00000097576:c.2843G>A; ENSRNOT00000102237:c.2981G>A; ENSRNOT00000103236:c.2981G>A; ENSRNOT00000110407:c.2981G>A; ENSRNOT00000115676:c.2795G>A	ENSRNOP00000059811:p.Arg909Gln; ENSRNOP00000074003:p.Arg889Gln; ENSRNOP00000083710:p.Arg994Gln; ENSRNOP00000085633:p.Arg932Gln; ENSRNOP00000086270:p.Arg994Gln; ENSRNOP00000088208:p.Arg948Gln; ENSRNOP00000094927:p.Arg994Gln
1	170547578	T	C	2	14	14.2857		ENSRNOG00000024602	Plekha7	protein_coding	pleckstrin homology domain containing A7 [Source:RGD Symbol;Acc:1598216]		ENSRNOT00000102237:c.89A>G; ENSRNOT00000103236:c.89A>G; ENSRNOT00000110407:c.89A>G	ENSRNOP00000083710:p.Gln30Arg; ENSRNOP00000086270:p.Gln30Arg; ENSRNOP00000094927:p.Gln30Arg
1	170549728	A	C	12	12	100	198018121	ENSRNOG00000070857	gene:ENSRNOG00000070857	protein_coding			ENSRNOT00000102237:c.-1960T>G; ENSRNOT00000103236:c.-1960T>G; ENSRNOT00000110407:c.-1960T>G; ENSRNOT00000110863:c.242T>G	ENSRNOP00000090735:p.Phe81Cys
1	170574039	A	G	21	21	100	198583738	ENSRNOG00000068955	Rps13	protein_coding	ribosomal protein S13 [Source:RGD Symbol;Acc:621027]		ENSRNOT00000114376:c.407T>C; ENSRNOT00000118821:c.399+86T>C; ENSRNOT00000119464:c.321+86T>C	ENSRNOP00000080563:p.Val136Ala
1	170593837	T	C	28	28	100	196963382	ENSRNOG00000020479	Pik3c2a	protein_coding	phosphatidylinositol-4-phosphate 3-kinase, catalytic subunit type 2 alpha [Source:RGD Symbol;Acc:1310389]		ENSRNOT00000055120:c.3545A>G	ENSRNOP00000051993:p.Gln1182Arg
1	170629387	T	C	30	30	100	198787716	ENSRNOG00000020479	Pik3c2a	protein_coding	phosphatidylinositol-4-phosphate 3-kinase, catalytic subunit type 2 alpha [Source:RGD Symbol;Acc:1310389]		ENSRNOT00000055120:c.1417A>G	ENSRNOP00000051993:p.Ile473Val
1	170722242	A	G	18	18	100	105541800	ENSRNOG00000020477	LOC100911093	protein_coding	CCA tRNA nucleotidyltransferase 1, mitochondrial-like [Source:RGD Symbol;Acc:6494996]		ENSRNOT00000027758:c.335T>C	ENSRNOP00000080338:p.Ile112Thr
1	170783300	A	G	29	29	100	8158530	ENSRNOG00000020456	Nucb2	protein_coding	nucleobindin 2 [Source:RGD Symbol;Acc:620888]		ENSRNOT00000027752:c.1076A>G; ENSRNOT00000107803:c.1076A>G	ENSRNOP00000027753:p.Asn359Ser; ENSRNOP00000088880:p.Asn359Ser
1	172460404	T	C	2	13	15.3846		ENSRNOG00000047386	Smg1	protein_coding	SMG1, nonsense mediated mRNA decay associated PI3K related kinase [Source:RGD Symbol;Acc:1563508]		ENSRNOT00000089399:c.8587A>G; ENSRNOT00000092467:c.8659A>G	ENSRNOP00000078916:p.Ser2863Gly; ENSRNOP00000092355:p.Ser2887Gly
1	172802735	C	A	4	22	18.1818		ENSRNOG00000069633	Itpripl2	protein_coding	ITPRIP like 2 [Source:RGD Symbol;Acc:1564255]		ENSRNOT00000099502:c.214G>T	ENSRNOP00000081031:p.Gly72Cys
1	172841122	T	C	36	36	100	8170830	ENSRNOG00000017012	Coq7	protein_coding	coenzyme Q7, hydroxylase [Source:RGD Symbol;Acc:2381]		ENSRNOT00000022988:c.152A>G	ENSRNOP00000022988:p.Gln51Arg
1	172860781	G	A	17	17	100		ENSRNOG00000016679, ENSRNOG00000068048	Tmc7, gene:ENSRNOG00000068048	protein_coding	transmembrane channel-like 7 [Source:RGD Symbol;Acc:1564267]		ENSRNOT00000022800:c.1865+416C>T; ENSRNOT00000039337:c.64G>A	ENSRNOP00000034657:p.Ala22Thr
1	172938843	G	A	27	27	100	105857831	ENSRNOG00000036760	Tmc5	protein_coding	transmembrane channel-like 5 [Source:RGD Symbol;Acc:1307037]		ENSRNOT00000065601:c.238G>A; ENSRNOT00000096952:c.238G>A	ENSRNOP00000059631:p.Asp80Asn; ENSRNOP00000097174:p.Asp80Asn
1	172938867	T	C	23	23	100	107499716	ENSRNOG00000036760	Tmc5	protein_coding	transmembrane channel-like 5 [Source:RGD Symbol;Acc:1307037]		ENSRNOT00000065601:c.262T>C; ENSRNOT00000096952:c.262T>C	ENSRNOP00000059631:p.Cys88Arg; ENSRNOP00000097174:p.Cys88Arg
1	172997874	G	A	29	29	100	3319119366	ENSRNOG00000036760, ENSRNOG00000050445	Tmc5, Gde1	protein_coding	transmembrane channel-like 5 [Source:RGD Symbol;Acc:1307037], glycerophosphodiester phosphodiesterase 1 [Source:RGD Symbol;Acc:621788]		ENSRNOT00000055103:c.2230+12G>A; ENSRNOT00000065601:c.2788G>A; ENSRNOT00000073233:c.*361+19189C>T; ENSRNOT00000096952:c.2851+12G>A	ENSRNOP00000059631:p.Asp930Asn
1	172997913	A	G	32	32	100	3319113802	ENSRNOG00000036760, ENSRNOG00000050445	Tmc5, Gde1	protein_coding	transmembrane channel-like 5 [Source:RGD Symbol;Acc:1307037], glycerophosphodiester phosphodiesterase 1 [Source:RGD Symbol;Acc:621788]		ENSRNOT00000055103:c.2230+51A>G; ENSRNOT00000065601:c.2827A>G; ENSRNOT00000073233:c.*361+19150T>C; ENSRNOT00000096952:c.2851+51A>G	ENSRNOP00000059631:p.Arg943Gly
1	172998909	A	G	25	25	100	3319108085	ENSRNOG00000036760, ENSRNOG00000050445	Tmc5, Gde1	protein_coding	transmembrane channel-like 5 [Source:RGD Symbol;Acc:1307037], glycerophosphodiester phosphodiesterase 1 [Source:RGD Symbol;Acc:621788]		ENSRNOT00000055103:c.2251A>G; ENSRNOT00000065601:c.*961A>G; ENSRNOT00000073233:c.*361+18154T>C; ENSRNOT00000096952:c.2872A>G	ENSRNOP00000051978:p.Met751Val; ENSRNOP00000097174:p.Met958Val
1	173056567	A	T	13	13	100	199198102	ENSRNOG00000027405	Ccp110	protein_coding	centriolar coiled-coil protein 110 [Source:RGD Symbol;Acc:1310509]		ENSRNOT00000037870:c.2275A>T; ENSRNOT00000107470:c.2275A>T; ENSRNOT00000110002:c.2275A>T; ENSRNOT00000111681:c.2275A>T; ENSRNOT00000114744:c.2275A>T; ENSRNOT00000117264:c.2275A>T	ENSRNOP00000035030:p.Arg759Trp; ENSRNOP00000078065:p.Arg759Trp; ENSRNOP00000079730:p.Arg759Trp; ENSRNOP00000082093:p.Arg759Trp; ENSRNOP00000086219:p.Arg759Trp; ENSRNOP00000097512:p.Arg759Trp
1	173076162	C	G	19	19	100	197287059	ENSRNOG00000016063	Vps35l	protein_coding	VPS35 endosomal protein sorting factor like [Source:RGD Symbol;Acc:1564485]		ENSRNOT00000050393:c.-75C>G; ENSRNOT00000083863:c.-75C>G; ENSRNOT00000105295:c.55C>G	ENSRNOP00000093416:p.Arg19Gly
1	174458118	G	C	29	29	100	3319123836	ENSRNOG00000050426	Dnah3	protein_coding	dynein, axonemal, heavy chain 3 [Source:RGD Symbol;Acc:1305855]		ENSRNOT00000073205:c.1497C>G; ENSRNOT00000109805:c.1431C>G	ENSRNOP00000066464:p.Asp499Glu; ENSRNOP00000095701:p.Asp477Glu
1	174486885	C	T	23	23	100	3319121145	ENSRNOG00000048250	Ldaf1	protein_coding	lipid droplet assembly factor 1 [Source:RGD Symbol;Acc:727895]		ENSRNOT00000075003:c.19C>T; ENSRNOT00000100388:c.19C>T	ENSRNOP00000065085:p.Pro7Ser; ENSRNOP00000086075:p.Pro7Ser
1	174556594	G	A	24	24	100	3319121081	ENSRNOG00000046181	Anks4b	protein_coding	ankyrin repeat and sterile alpha motif domain containing 4B [Source:RGD Symbol;Acc:1584204]		ENSRNOT00000075035:c.769G>A	ENSRNOP00000067072:p.Gly257Ser
1	174556688	C	A	22	22	100	3319123035	ENSRNOG00000046181	Anks4b	protein_coding	ankyrin repeat and sterile alpha motif domain containing 4B [Source:RGD Symbol;Acc:1584204]		ENSRNOT00000075035:c.863C>A	ENSRNOP00000067072:p.Ala288Glu
1	174567942	G	C	21	21	100	3319121820	ENSRNOG00000061215	Crym	protein_coding	crystallin, mu [Source:RGD Symbol;Acc:620943]		ENSRNOT00000088482:c.670+1663C>G; ENSRNOT00000095932:c.782C>G	ENSRNOP00000077282:p.Thr261Ser
1	174714607	A	G	26	26	100	106942396	ENSRNOG00000027505	Abca15	protein_coding	ATP-binding cassette, subfamily A (ABC1), member 15 [Source:RGD Symbol;Acc:1305981]		ENSRNOT00000037026:c.1292A>G	ENSRNOP00000033528:p.Asn431Ser
1	174760301	A	G	23	23	100	197456652	ENSRNOG00000027505	Abca15	protein_coding	ATP-binding cassette, subfamily A (ABC1), member 15 [Source:RGD Symbol;Acc:1305981]		ENSRNOT00000037026:c.3121A>G	ENSRNOP00000033528:p.Asn1041Asp
1	174760322	C	A	23	23	100	3319123837	ENSRNOG00000027505	Abca15	protein_coding	ATP-binding cassette, subfamily A (ABC1), member 15 [Source:RGD Symbol;Acc:1305981]		ENSRNOT00000037026:c.3142C>A	ENSRNOP00000033528:p.His1048Asn
1	174767304	C	G	15	15	100	105187767	ENSRNOG00000027505	Abca15	protein_coding	ATP-binding cassette, subfamily A (ABC1), member 15 [Source:RGD Symbol;Acc:1305981]		ENSRNOT00000037026:c.3704C>G	ENSRNOP00000033528:p.Thr1235Ser
1	174792170	A	G	28	28	100	197593921	ENSRNOG00000027505	Abca15	protein_coding	ATP-binding cassette, subfamily A (ABC1), member 15 [Source:RGD Symbol;Acc:1305981]		ENSRNOT00000001933:c.-3167A>G; ENSRNOT00000037026:c.4864A>G	ENSRNOP00000033528:p.Ile1622Val
1	174974672	G	A	40	40	100		ENSRNOG00000015783	Abca16	protein_coding	ATP-binding cassette, subfamily A (ABC1), member 16 [Source:RGD Symbol;Acc:1563534]		ENSRNOT00000001933:c.5018G>A	ENSRNOP00000001933:p.Arg1673Gln
1	174990167	T	C	7	38	18.4211		ENSRNOG00000062423	gene:ENSRNOG00000062423	protein_coding			ENSRNOT00000097130:c.854A>G; ENSRNOT00000113405:c.854A>G	ENSRNOP00000094848:p.Gln285Arg; ENSRNOP00000095498:p.Gln285Arg
1	174990219	C	A	7	39	17.9487		ENSRNOG00000062423	gene:ENSRNOG00000062423	protein_coding			ENSRNOT00000097130:c.802G>T; ENSRNOT00000113405:c.802G>T	ENSRNOP00000094848:p.Ala268Ser; ENSRNOP00000095498:p.Ala268Ser
1	174990252	C	T	16	43	37.2093		ENSRNOG00000062423	gene:ENSRNOG00000062423	protein_coding			ENSRNOT00000097130:c.769G>A; ENSRNOT00000113405:c.769G>A	ENSRNOP00000094848:p.Val257Ile; ENSRNOP00000095498:p.Val257Ile
1	174990404	G	C	7	42	16.6667		ENSRNOG00000062423	gene:ENSRNOG00000062423	protein_coding			ENSRNOT00000097130:c.617C>G; ENSRNOT00000113405:c.617C>G	ENSRNOP00000094848:p.Ala206Gly; ENSRNOP00000095498:p.Ala206Gly
1	174996219	G	T	6	36	16.6667		ENSRNOG00000062423, ENSRNOG00000069678	gene:ENSRNOG00000062423, Vmn2r116l-ps36	protein_coding	vomeronasal 2, receptor 116 like, pseudogene 36 [Source:RGD Symbol;Acc:1582803]	Possible splice site disruption	ENSRNOT00000041082:c.216C>A; ENSRNOT00000097130:c.-2589C>A; ENSRNOT00000113405:c.-510C>A	ENSRNOP00000040299:p.Ser72Arg
1	175130784	T	C	23	23	100	3319124661	ENSRNOG00000069369	LOC691519	protein_coding	similar to ankyrin repeat domain 26 [Source:RGD Symbol;Acc:1582795]		ENSRNOT00000097794:c.1792T>C	ENSRNOP00000078485:p.Phe598Leu
1	175135476	G	C	11	11	100	3319124668	ENSRNOG00000069369	LOC691519	protein_coding	similar to ankyrin repeat domain 26 [Source:RGD Symbol;Acc:1582795]		ENSRNOT00000097794:c.1833G>C	ENSRNOP00000078485:p.Glu611Asp
1	175135484	G	C	13	13	100	3319126672	ENSRNOG00000069369	LOC691519	protein_coding	similar to ankyrin repeat domain 26 [Source:RGD Symbol;Acc:1582795]		ENSRNOT00000097794:c.1841G>C	ENSRNOP00000078485:p.Cys614Ser
1	175142940	C	T	30	30	100	3319124620	ENSRNOG00000069369	LOC691519	protein_coding	similar to ankyrin repeat domain 26 [Source:RGD Symbol;Acc:1582795]		ENSRNOT00000097794:c.2152C>T	ENSRNOP00000078485:p.Arg718Trp
1	175143855	G	A	28	28	100	3319118266	ENSRNOG00000069369	LOC691519	protein_coding	similar to ankyrin repeat domain 26 [Source:RGD Symbol;Acc:1582795]	Possible splice site disruption	ENSRNOT00000097794:c.2386G>A	ENSRNOP00000078485:p.Glu796Lys
1	175149370	C	G	28	28	100	3319110862	ENSRNOG00000069369	LOC691519	protein_coding	similar to ankyrin repeat domain 26 [Source:RGD Symbol;Acc:1582795]		ENSRNOT00000097794:c.2422C>G	ENSRNOP00000078485:p.Leu808Val
1	175370669	A	G	19	19	100	197387117	ENSRNOG00000068806	Sdr42e2	protein_coding	short chain dehydrogenase/reductase family 42E, member 2 [Source:RGD Symbol;Acc:6504299]		ENSRNOT00000097881:c.653A>G	ENSRNOP00000087928:p.Lys218Arg
1	175372611	T	A	32	32	100	198850371	ENSRNOG00000068806	Sdr42e2	protein_coding	short chain dehydrogenase/reductase family 42E, member 2 [Source:RGD Symbol;Acc:6504299]		ENSRNOT00000097881:c.790T>A	ENSRNOP00000087928:p.Leu264Met
1	175381849	G	T	2	14	14.2857		ENSRNOG00000068806	Sdr42e2	protein_coding	short chain dehydrogenase/reductase family 42E, member 2 [Source:RGD Symbol;Acc:6504299]		ENSRNOT00000097881:c.1071G>T	ENSRNOP00000087928:p.Gln357His
1	175444671	A	G	18	18	100	3319100712	ENSRNOG00000016448	Eef2k	protein_coding	eukaryotic elongation factor-2 kinase [Source:RGD Symbol;Acc:2538]		ENSRNOT00000022726:c.1640A>G	ENSRNOP00000022726:p.Gln547Arg
1	175620653	C	T	38	38	100	106264143	ENSRNOG00000025940, ENSRNOG00000017277	Mettl9, Igsf6	protein_coding	methyltransferase like 9 [Source:RGD Symbol;Acc:2311609], immunoglobulin superfamily, member 6 [Source:RGD Symbol;Acc:620663]		ENSRNOT00000023262:c.34G>A; ENSRNOT00000039186:c.752-1735C>T	ENSRNOP00000023262:p.Glu12Lys
1	175673993	T	G	16	16	100	3319120811	ENSRNOG00000017487	Otoa	protein_coding	otoancorin [Source:RGD Symbol;Acc:1562741]		ENSRNOT00000023591:c.1473T>G	ENSRNOP00000023591:p.His491Gln
1	175708211	G	C	14	14	100	105825930	ENSRNOG00000017487	Otoa	protein_coding	otoancorin [Source:RGD Symbol;Acc:1562741]		ENSRNOT00000023591:c.3268G>C	ENSRNOP00000023591:p.Val1090Leu
1	176312370	A	G	27	27	100	8174131	ENSRNOG00000017842	Scnn1g	protein_coding	sodium channel epithelial 1 subunit gamma [Source:RGD Symbol;Acc:3641]		ENSRNOT00000024057:c.763A>G	ENSRNOP00000024057:p.Lys255Glu
1	176490196	G	A	24	24	100	3319114233	ENSRNOG00000060008	Cog7	protein_coding	component of oligomeric golgi complex 7 [Source:RGD Symbol;Acc:1566058]		ENSRNOT00000077869:c.2195C>T; ENSRNOT00000080534:c.2090C>T	ENSRNOP00000069666:p.Ala732Val; ENSRNOP00000073538:p.Ala697Val
1	176506001	T	C	29	29	100	198832189	ENSRNOG00000060008	Cog7	protein_coding	component of oligomeric golgi complex 7 [Source:RGD Symbol;Acc:1566058]		ENSRNOT00000077869:c.1634A>G; ENSRNOT00000080534:c.1445A>G	ENSRNOP00000069666:p.Asn545Ser; ENSRNOP00000073538:p.Asn482Ser
1	176657981	G	A	5	19	26.3158	3319129452	ENSRNOG00000018129	Ndufab1	protein_coding	NADH:ubiquinone oxidoreductase subunit AB1 [Source:RGD Symbol;Acc:1305619]		ENSRNOT00000024471:c.92C>T	ENSRNOP00000024471:p.Pro31Leu
1	176658062	C	T	5	23	21.7391	3319102074	ENSRNOG00000018129	Ndufab1	protein_coding	NADH:ubiquinone oxidoreductase subunit AB1 [Source:RGD Symbol;Acc:1305619]		ENSRNOT00000024471:c.11G>A	ENSRNOP00000024471:p.Arg4His
1	176689889	T	G	27	27	100	3319121421	ENSRNOG00000018048	Dctn5	protein_coding	dynactin subunit 5 [Source:RGD Symbol;Acc:1305654]		ENSRNOT00000024367:c.55-376T>G; ENSRNOT00000047420:c.-1013A>C; ENSRNOT00000098511:c.49-376T>G; ENSRNOT00000107389:c.-1013A>C; ENSRNOT00000113438:c.-3779A>C; ENSRNOT00000113846:c.32T>G; ENSRNOT00000119101:c.49-376T>G	ENSRNOP00000086772:p.Ile11Ser
1	176726551	C	T	21	21	100	3319102015	ENSRNOG00000018974	Ern2	protein_coding	endoplasmic reticulum to nucleus signaling 2 [Source:RGD Symbol;Acc:1308743]		ENSRNOT00000025629:c.*448C>T; ENSRNOT00000025699:c.2756G>A	ENSRNOP00000025699:p.Arg919Lys
1	176726563	G	A	23	23	100	3319128565	ENSRNOG00000018974	Ern2	protein_coding	endoplasmic reticulum to nucleus signaling 2 [Source:RGD Symbol;Acc:1308743]		ENSRNOT00000025629:c.*460G>A; ENSRNOT00000025699:c.2744C>T	ENSRNOP00000025699:p.Ala915Val
1	177683377	A	C	16	16	100	3319122007	ENSRNOG00000024737	Tnrc6a	protein_coding	trinucleotide repeat containing adaptor 6A [Source:RGD Symbol;Acc:1307268]		ENSRNOT00000017885:c.143A>C; ENSRNOT00000086492:c.134A>C; ENSRNOT00000096111:c.296A>C; ENSRNOT00000110852:c.245A>C	ENSRNOP00000017885:p.Gln48Pro; ENSRNOP00000071070:p.Gln45Pro; ENSRNOP00000083407:p.Gln99Pro; ENSRNOP00000096367:p.Gln82Pro
1	177692043	C	A	2	13	15.3846		ENSRNOG00000024737	Tnrc6a	protein_coding	trinucleotide repeat containing adaptor 6A [Source:RGD Symbol;Acc:1307268]		ENSRNOT00000017885:c.2121C>A; ENSRNOT00000086492:c.2112C>A; ENSRNOT00000096111:c.2274C>A; ENSRNOT00000110852:c.2223C>A	ENSRNOP00000017885:p.Ser707Arg; ENSRNOP00000071070:p.Ser704Arg; ENSRNOP00000083407:p.Ser758Arg; ENSRNOP00000096367:p.Ser741Arg
1	180944042	A	C	22	22	100	199007509	ENSRNOG00000017621	Spns1	protein_coding	sphingolipid transporter 1 [Source:RGD Symbol;Acc:1305613]		ENSRNOT00000023563:c.-2716T>G; ENSRNOT00000024185:c.1099T>G; ENSRNOT00000097605:c.1099T>G; ENSRNOT00000102967:c.1099T>G; ENSRNOT00000104082:c.-2716T>G; ENSRNOT00000105544:c.*580T>G; ENSRNOT00000110518:c.-2716T>G; ENSRNOT00000112824:c.943T>G; ENSRNOT00000119722:c.1099T>G	ENSRNOP00000024185:p.Ser367Ala; ENSRNOP00000080759:p.Ser315Ala; ENSRNOP00000081664:p.Ser367Ala; ENSRNOP00000081861:p.Ser367Ala; ENSRNOP00000089943:p.Ser367Ala
1	180945963	C	T	12	12	100	3319137204	ENSRNOG00000017621	Spns1	protein_coding	sphingolipid transporter 1 [Source:RGD Symbol;Acc:1305613]		ENSRNOT00000023563:c.-4637G>A; ENSRNOT00000024185:c.557G>A; ENSRNOT00000097605:c.557G>A; ENSRNOT00000102967:c.557G>A; ENSRNOT00000104082:c.-4637G>A; ENSRNOT00000105544:c.*38G>A; ENSRNOT00000110518:c.-4637G>A; ENSRNOT00000112824:c.557G>A; ENSRNOT00000119722:c.557G>A	ENSRNOP00000024185:p.Arg186Gln; ENSRNOP00000080759:p.Arg186Gln; ENSRNOP00000081664:p.Arg186Gln; ENSRNOP00000081861:p.Arg186Gln; ENSRNOP00000089943:p.Arg186Gln
1	180971675	T	C	10	10	100	199267050	ENSRNOG00000057384	Nfatc2ip	protein_coding	nuclear factor of activated T-cells 2 interacting protein [Source:RGD Symbol;Acc:1359096]		ENSRNOT00000090200:c.52A>G	ENSRNOP00000073844:p.Ser18Gly
1	181020750	T	C	24	24	100	8153744	ENSRNOG00000018462	Rabep2	protein_coding	rabaptin, RAB GTPase binding effector protein 2 [Source:RGD Symbol;Acc:621416]		ENSRNOT00000025043:c.1007T>C; ENSRNOT00000104226:c.887T>C	ENSRNOP00000025043:p.Ile336Thr; ENSRNOP00000097869:p.Ile296Thr
1	181083725	C	T	33	33	100	3319126797	ENSRNOG00000018686	Atxn2l	protein_coding	ataxin 2-like [Source:RGD Symbol;Acc:1565868]		ENSRNOT00000068529:c.1297G>A; ENSRNOT00000080605:c.1297G>A; ENSRNOT00000100297:c.1297G>A; ENSRNOT00000100664:c.1297G>A; ENSRNOT00000114675:c.1039G>A	ENSRNOP00000059876:p.Val433Ile; ENSRNOP00000070616:p.Val433Ile; ENSRNOP00000082404:p.Val347Ile; ENSRNOP00000088482:p.Val433Ile; ENSRNOP00000096452:p.Val433Ile
1	181143371	T	C	3	15	20		ENSRNOG00000018761	Eif3c	protein_coding	eukaryotic translation initiation factor 3, subunit C [Source:RGD Symbol;Acc:1308871]		ENSRNOT00000025782:c.1679A>G; ENSRNOT00000110715:c.1679A>G; ENSRNOT00000118052:c.1598A>G	ENSRNOP00000025782:p.Asp560Gly; ENSRNOP00000080978:p.Asp533Gly; ENSRNOP00000087308:p.Asp560Gly
1	181168943	G	T	26	26	100	3319128904	ENSRNOG00000017403	Apobr	protein_coding	apolipoprotein B receptor [Source:RGD Symbol;Acc:1565169]		ENSRNOT00000023555:c.-111G>T; ENSRNOT00000025898:c.-1741C>A; ENSRNOT00000091065:c.28G>T; ENSRNOT00000117379:c.-1746C>A	ENSRNOP00000074267:p.Gly10*
1	181169812	G	A	17	17	100	3319126713	ENSRNOG00000017403	Apobr	protein_coding	apolipoprotein B receptor [Source:RGD Symbol;Acc:1565169]		ENSRNOT00000023555:c.57+702G>A; ENSRNOT00000025898:c.-2610C>T; ENSRNOT00000091065:c.599G>A; ENSRNOT00000117379:c.-2615C>T	ENSRNOP00000074267:p.Gly200Asp
1	181170365	C	G	24	24	100	198480858	ENSRNOG00000017403	Apobr	protein_coding	apolipoprotein B receptor [Source:RGD Symbol;Acc:1565169]		ENSRNOT00000023555:c.57+1255C>G; ENSRNOT00000025898:c.-3163G>C; ENSRNOT00000091065:c.1152C>G; ENSRNOT00000117379:c.-3168G>C	ENSRNOP00000074267:p.Ile384Met
1	181171530	C	G	39	39	100	197259606	ENSRNOG00000017403	Apobr	protein_coding	apolipoprotein B receptor [Source:RGD Symbol;Acc:1565169]		ENSRNOT00000023555:c.58-484C>G; ENSRNOT00000025898:c.-4328G>C; ENSRNOT00000025950:c.*1842G>C; ENSRNOT00000091065:c.2317C>G; ENSRNOT00000117379:c.-4333G>C	ENSRNOP00000074267:p.Gln773Glu
1	181173587	C	T	27	27	100	3319137277	ENSRNOG00000019170	Il27	protein_coding	interleukin 27 [Source:RGD Symbol;Acc:1561420]		ENSRNOT00000023555:c.*1144C>T; ENSRNOT00000025950:c.490G>A; ENSRNOT00000091065:c.*1144C>T	ENSRNOP00000025950:p.Glu164Lys
1	181296113	C	G	2	14	14.2857		ENSRNOG00000019430	Coro1a	protein_coding	coronin 1A [Source:RGD Symbol;Acc:620009]		ENSRNOT00000026231:c.-4509G>C; ENSRNOT00000026496:c.1244G>C; ENSRNOT00000077226:c.-4692G>C; ENSRNOT00000103040:c.-4509G>C; ENSRNOT00000106786:c.1065+297G>C	ENSRNOP00000026496:p.Arg415Thr
1	181627871	T	G	20	20	100	106633749	ENSRNOG00000029366	Prrt2	protein_coding	proline-rich transmembrane protein 2 [Source:RGD Symbol;Acc:1564195]		ENSRNOT00000027392:c.-800A>C; ENSRNOT00000049044:c.94A>C; ENSRNOT00000082940:c.*2747A>C; ENSRNOT00000086019:c.*2747A>C; ENSRNOT00000095096:c.94A>C; ENSRNOT00000097290:c.*2747A>C; ENSRNOT00000118760:c.*2929A>C; ENSRNOT00000120283:c.*2747A>C	ENSRNOP00000050996:p.Met32Leu; ENSRNOP00000086820:p.Met32Leu
1	181938379	C	T	23	23	100	198906004	ENSRNOG00000017980	Itgal	protein_coding	integrin subunit alpha L [Source:RGD Symbol;Acc:631424]		ENSRNOT00000024404:c.2090C>T; ENSRNOT00000104248:c.2048C>T	ENSRNOP00000024404:p.Ser697Phe; ENSRNOP00000081712:p.Ser683Phe
1	181938394	A	G	35	35	100	198614791	ENSRNOG00000017980	Itgal	protein_coding	integrin subunit alpha L [Source:RGD Symbol;Acc:631424]		ENSRNOT00000024404:c.2105A>G; ENSRNOT00000104248:c.2063A>G	ENSRNOP00000024404:p.Lys702Arg; ENSRNOP00000081712:p.Lys688Arg
1	181945307	G	A	28	28	100	3319110013	ENSRNOG00000017980	Itgal	protein_coding	integrin subunit alpha L [Source:RGD Symbol;Acc:631424]		ENSRNOT00000024404:c.2351+122G>A; ENSRNOT00000104248:c.2357G>A	ENSRNOP00000081712:p.Gly786Asp
1	181945550	T	C	18	18	100	3319110157	ENSRNOG00000017980	Itgal	protein_coding	integrin subunit alpha L [Source:RGD Symbol;Acc:631424]		ENSRNOT00000024404:c.2414T>C; ENSRNOT00000104248:c.2397+148T>C	ENSRNOP00000024404:p.Leu805Ser
1	181947365	A	G	30	30	100	3319134199	ENSRNOG00000017980	Itgal	protein_coding	integrin subunit alpha L [Source:RGD Symbol;Acc:631424]		ENSRNOT00000024404:c.2669A>G; ENSRNOT00000104248:c.2462A>G	ENSRNOP00000024404:p.Asn890Ser; ENSRNOP00000081712:p.Asn821Ser
1	181949860	G	C	19	19	100	105247754	ENSRNOG00000017980	Itgal	protein_coding	integrin subunit alpha L [Source:RGD Symbol;Acc:631424]	Possible splice site disruption	ENSRNOT00000024404:c.3120+22G>C; ENSRNOT00000104248:c.2917G>C	ENSRNOP00000081712:p.Glu973Gln
1	182003752	C	T	31	31	100	105092139	ENSRNOG00000046480	Zfp764l1	protein_coding	zinc finger protein 764 like 1 [Source:RGD Symbol;Acc:1594599]		ENSRNOT00000074435:c.1321G>A	ENSRNOP00000064801:p.Asp441Asn
1	182004693	G	A	18	18	100	106914382	ENSRNOG00000046480	Zfp764l1	protein_coding	zinc finger protein 764 like 1 [Source:RGD Symbol;Acc:1594599]		ENSRNOT00000074435:c.380C>T	ENSRNOP00000064801:p.Pro127Leu
1	182005309	A	C	10	10	100	198867114	ENSRNOG00000046480	Zfp764l1	protein_coding	zinc finger protein 764 like 1 [Source:RGD Symbol;Acc:1594599]		ENSRNOT00000074435:c.268T>G	ENSRNOP00000064801:p.Leu90Val
1	182011815	G	A	34	34	100	3319134123	ENSRNOG00000031003	Zfp764	protein_coding	zinc finger protein 764 [Source:RGD Symbol;Acc:7540019]		ENSRNOT00000052100:c.467C>T; ENSRNOT00000112950:c.-2279G>A	ENSRNOP00000046081:p.Pro156Leu
1	182012599	T	C	11	11	100	3319125928	ENSRNOG00000031003	Zfp764	protein_coding	zinc finger protein 764 [Source:RGD Symbol;Acc:7540019]		ENSRNOT00000052100:c.187A>G; ENSRNOT00000112950:c.-1495T>C	ENSRNOP00000046081:p.Ile63Val
1	182152587	A	T	29	29	100	107548757	ENSRNOG00000050282	Srcap	protein_coding	Snf2-related CREBBP activator protein [Source:RGD Symbol;Acc:1565642]		ENSRNOT00000072389:c.4741A>T; ENSRNOT00000100505:c.4453A>T; ENSRNOT00000115655:c.4924A>T	ENSRNOP00000065268:p.Thr1581Ser; ENSRNOP00000084153:p.Thr1642Ser; ENSRNOP00000090684:p.Thr1485Ser
1	182169743	C	T	18	18	100	3319123409	ENSRNOG00000050282	Srcap	protein_coding	Snf2-related CREBBP activator protein [Source:RGD Symbol;Acc:1565642]		ENSRNOT00000072389:c.7145C>T; ENSRNOT00000100505:c.6857C>T; ENSRNOT00000111203:c.-4612C>T; ENSRNOT00000115655:c.7328C>T	ENSRNOP00000065268:p.Pro2382Leu; ENSRNOP00000084153:p.Pro2443Leu; ENSRNOP00000090684:p.Pro2286Leu
1	182169821	T	C	12	13	92.3077	3319137936	ENSRNOG00000050282	Srcap	protein_coding	Snf2-related CREBBP activator protein [Source:RGD Symbol;Acc:1565642]		ENSRNOT00000072389:c.7223T>C; ENSRNOT00000100505:c.6935T>C; ENSRNOT00000111203:c.-4534T>C; ENSRNOT00000115655:c.7406T>C	ENSRNOP00000065268:p.Leu2408Pro; ENSRNOP00000084153:p.Leu2469Pro; ENSRNOP00000090684:p.Leu2312Pro
1	182193683	A	C	24	24	100	106073314	ENSRNOG00000018725, ENSRNOG00000053015	Phkg2, Cfap119	protein_coding	phosphorylase kinase catalytic subunit gamma 2 [Source:RGD Symbol;Acc:620024], cilia and flagella associated protein 119 [Source:RGD Symbol;Acc:1593368]		ENSRNOT00000078779:c.1328T>G; ENSRNOT00000087142:c.556+72A>C; ENSRNOT00000098454:c.1414T>G	ENSRNOP00000070647:p.Ile443Ser; ENSRNOP00000096790:p.Phe472Val
1	182216828	T	C	18	18	100	8154727	ENSRNOG00000018840, ENSRNOG00000018877	Rnf40, Zfp689	protein_coding	ring finger protein 40 [Source:RGD Symbol;Acc:628638], zinc finger protein 689 [Source:RGD Symbol;Acc:628696]		ENSRNOT00000025499:c.2931T>C; ENSRNOT00000094243:c.307A>G; ENSRNOT00000095011:c.*1522A>G; ENSRNOT00000097364:c.2616T>C; ENSRNOT00000098677:c.2796T>C; ENSRNOT00000108514:c.*1522A>G; ENSRNOT00000112181:c.2685T>C	ENSRNOP00000094734:p.Thr103Ala
1	182226244	T	C	33	33	100	3319110163	ENSRNOG00000018877	Zfp689	protein_coding	zinc finger protein 689 [Source:RGD Symbol;Acc:628696]		ENSRNOT00000044511:c.362A>G; ENSRNOT00000094243:c.-3948A>G; ENSRNOT00000108514:c.12+423A>G; ENSRNOT00000109342:c.401A>G	ENSRNOP00000041969:p.Asn121Ser; ENSRNOP00000096776:p.Asn134Ser
1	182226257	A	G	30	30	100	198163774	ENSRNOG00000018877	Zfp689	protein_coding	zinc finger protein 689 [Source:RGD Symbol;Acc:628696]		ENSRNOT00000044511:c.349T>C; ENSRNOT00000094243:c.-3961T>C; ENSRNOT00000108514:c.12+410T>C; ENSRNOT00000109342:c.388T>C	ENSRNOP00000041969:p.Phe117Leu; ENSRNOP00000096776:p.Phe130Leu
1	182226280	T	G	32	32	100	3319125901	ENSRNOG00000018877	Zfp689	protein_coding	zinc finger protein 689 [Source:RGD Symbol;Acc:628696]		ENSRNOT00000044511:c.326A>C; ENSRNOT00000094243:c.-3984A>C; ENSRNOT00000108514:c.12+387A>C; ENSRNOT00000109342:c.365A>C	ENSRNOP00000041969:p.Glu109Ala; ENSRNOP00000096776:p.Glu122Ala
1	182403564	G	A	29	29	100	199356399	ENSRNOG00000055028	Setd1a	protein_coding	SET domain containing 1A, histone lysine methyltransferase [Source:RGD Symbol;Acc:1311624]		ENSRNOT00000088606:c.3070G>A; ENSRNOT00000114613:c.3070G>A	ENSRNOP00000073937:p.Gly1024Ser; ENSRNOP00000094667:p.Gly1024Ser
1	182489687	G	T	29	29	100	3319138479	ENSRNOG00000016683, ENSRNOG00000026115	Zfp668, Zfp646	protein_coding	zinc finger protein 668 [Source:RGD Symbol;Acc:1308623], zinc finger protein 646 [Source:RGD Symbol;Acc:1561579]		ENSRNOT00000036187:c.2275G>T; ENSRNOT00000097525:c.-72+1554C>A	ENSRNOP00000075282:p.Asp759Tyr
1	182490920	C	A	3	21	14.2857		ENSRNOG00000016683, ENSRNOG00000026115	Zfp668, Zfp646	protein_coding	zinc finger protein 668 [Source:RGD Symbol;Acc:1308623], zinc finger protein 646 [Source:RGD Symbol;Acc:1561579]		ENSRNOT00000036187:c.3508C>A; ENSRNOT00000097525:c.-72+321G>T	ENSRNOP00000075282:p.Pro1170Thr
1	182491403	A	G	26	26	100	105092038	ENSRNOG00000016683, ENSRNOG00000026115	Zfp668, Zfp646	protein_coding	zinc finger protein 668 [Source:RGD Symbol;Acc:1308623], zinc finger protein 646 [Source:RGD Symbol;Acc:1561579]		ENSRNOT00000036187:c.3991A>G; ENSRNOT00000097525:c.-234T>C	ENSRNOP00000075282:p.Thr1331Ala
1	182540474	C	T	24	24	100	3319137390	ENSRNOG00000019616	Prss8	protein_coding	serine protease 8 [Source:RGD Symbol;Acc:619973]		ENSRNOT00000026572:c.49G>A; ENSRNOT00000094049:c.-87G>A; ENSRNOT00000103493:c.-890G>A	ENSRNOP00000026572:p.Val17Ile
1	182544006	T	C	25	25	100	197895140	ENSRNOG00000033343	Prss36	protein_coding	serine protease 36 [Source:RGD Symbol;Acc:1593186]		ENSRNOT00000026572:c.-3484A>G; ENSRNOT00000026587:c.2107A>G; ENSRNOT00000090368:c.2176A>G; ENSRNOT00000094049:c.-3619A>G; ENSRNOT00000099486:c.643A>G; ENSRNOT00000103493:c.-4422A>G	ENSRNOP00000026587:p.Asn703Asp; ENSRNOP00000072282:p.Asn726Asp; ENSRNOP00000078228:p.Asn215Asp
1	182544059	T	C	26	26	100	197782969	ENSRNOG00000033343	Prss36	protein_coding	serine protease 36 [Source:RGD Symbol;Acc:1593186]		ENSRNOT00000026572:c.-3537A>G; ENSRNOT00000026587:c.2054A>G; ENSRNOT00000090368:c.2123A>G; ENSRNOT00000094049:c.-3672A>G; ENSRNOT00000099486:c.590A>G; ENSRNOT00000103493:c.-4475A>G	ENSRNOP00000026587:p.Glu685Gly; ENSRNOP00000072282:p.Glu708Gly; ENSRNOP00000078228:p.Glu197Gly
1	182546442	A	G	24	24	100	199133054	ENSRNOG00000033343	Prss36	protein_coding	serine protease 36 [Source:RGD Symbol;Acc:1593186]		ENSRNOT00000026587:c.1070T>C; ENSRNOT00000090368:c.1139T>C; ENSRNOT00000099486:c.-582T>C	ENSRNOP00000026587:p.Leu357Pro; ENSRNOP00000072282:p.Leu380Pro
1	182614413	A	C	23	23	100	107522690	ENSRNOG00000022099	Trim72	protein_coding	tripartite motif containing 72 [Source:RGD Symbol;Acc:1562778]		ENSRNOT00000029994:c.140A>C	ENSRNOP00000030976:p.Asp47Ala
1	182659188	T	G	31	31	100	3319128748	ENSRNOG00000019728	Itgam	protein_coding	integrin subunit alpha M [Source:RGD Symbol;Acc:2926]		ENSRNOT00000026748:c.-1491T>G; ENSRNOT00000086003:c.13T>G; ENSRNOT00000093862:c.13T>G; ENSRNOT00000111931:c.-1491T>G; ENSRNOT00000117515:c.-1979T>G	ENSRNOP00000073093:p.Phe5Val; ENSRNOP00000088977:p.Phe5Val
1	182659198	T	C	37	37	100	3319132306	ENSRNOG00000019728	Itgam	protein_coding	integrin subunit alpha M [Source:RGD Symbol;Acc:2926]		ENSRNOT00000026748:c.-1481T>C; ENSRNOT00000086003:c.23T>C; ENSRNOT00000093862:c.23T>C; ENSRNOT00000111931:c.-1481T>C; ENSRNOT00000117515:c.-1969T>C	ENSRNOP00000073093:p.Val8Ala; ENSRNOP00000088977:p.Val8Ala
1	182706468	A	G	19	19	100	3319141277	ENSRNOG00000019728	Itgam	protein_coding	integrin subunit alpha M [Source:RGD Symbol;Acc:2926]		ENSRNOT00000026748:c.2706-37A>G; ENSRNOT00000086003:c.2706-37A>G; ENSRNOT00000093862:c.2355-37A>G; ENSRNOT00000111931:c.2633A>G; ENSRNOT00000117515:c.2676-37A>G	ENSRNOP00000082821:p.Gln878Arg
1	182723035	G	A	20	20	100	3319123100	ENSRNOG00000036703	Itgax	protein_coding	integrin subunit alpha X [Source:RGD Symbol;Acc:1561123]	Possible splice site disruption	ENSRNOT00000054983:c.560G>A; ENSRNOT00000099518:c.671G>A	ENSRNOP00000051866:p.Arg187Gln; ENSRNOP00000083288:p.Arg224Gln
1	182737285	G	A	20	20	100	105161476	ENSRNOG00000036703	Itgax	protein_coding	integrin subunit alpha X [Source:RGD Symbol;Acc:1561123]		ENSRNOT00000054983:c.2821G>A; ENSRNOT00000099518:c.2932G>A	ENSRNOP00000051866:p.Asp941Asn; ENSRNOP00000083288:p.Asp978Asn
1	182769347	G	A	25	25	100	107166670	ENSRNOG00000068399	Itgad	protein_coding	integrin subunit alpha D [Source:RGD Symbol;Acc:71075]	Possible splice site disruption	ENSRNOT00000085336:c.724G>A; ENSRNOT00000094184:c.694G>A	ENSRNOP00000071107:p.Val242Met; ENSRNOP00000081657:p.Val232Met
1	182786633	G	A	41	41	100	8155126	ENSRNOG00000068399	Itgad	protein_coding	integrin subunit alpha D [Source:RGD Symbol;Acc:71075]		ENSRNOT00000026908:c.*2006C>T; ENSRNOT00000085336:c.3113G>A; ENSRNOT00000094184:c.3071G>A	ENSRNOP00000071107:p.Gly1038Asp; ENSRNOP00000081657:p.Gly1024Asp
1	182830583	T	C	26	26	100	197034288	ENSRNOG00000019965	Tgfb1i1	protein_coding	transforming growth factor beta 1 induced transcript 1 [Source:RGD Symbol;Acc:620173]		ENSRNOT00000054980:c.284T>C; ENSRNOT00000097108:c.320T>C; ENSRNOT00000111476:c.353T>C; ENSRNOT00000111679:c.353T>C; ENSRNOT00000115394:c.515T>C; ENSRNOT00000115598:c.440T>C	ENSRNOP00000051863:p.Ile95Thr; ENSRNOP00000078945:p.Ile147Thr; ENSRNOP00000080035:p.Ile118Thr; ENSRNOP00000081391:p.Ile118Thr; ENSRNOP00000082747:p.Ile172Thr; ENSRNOP00000082835:p.Ile107Thr
1	182854492	C	A	38	38	100	106209438	ENSRNOG00000020144	Rusf1	protein_coding	RUS family member 1 [Source:RGD Symbol;Acc:1310127]		ENSRNOT00000027265:c.*1422C>A; ENSRNOT00000027290:c.1214G>T; ENSRNOT00000080872:c.*1422C>A; ENSRNOT00000113459:c.1214G>T	ENSRNOP00000027290:p.Arg405Met; ENSRNOP00000089500:p.Arg405Met
1	182856712	A	G	30	30	100	107594279	ENSRNOG00000020144	Rusf1	protein_coding	RUS family member 1 [Source:RGD Symbol;Acc:1310127]		ENSRNOT00000027290:c.775T>C; ENSRNOT00000113459:c.775T>C	ENSRNOP00000027290:p.Phe259Leu; ENSRNOP00000089500:p.Phe259Leu
1	182973259	A	C	27	27	100	198727265	ENSRNOG00000042592	Rgs10	protein_coding	regulator of G-protein signaling 10 [Source:RGD Symbol;Acc:3562]		ENSRNOT00000027375:c.50-127T>G; ENSRNOT00000111253:c.38T>G; ENSRNOT00000117000:c.8-127T>G	ENSRNOP00000083632:p.Val13Gly
1	183125860	T	C	17	17	100	107276326	ENSRNOG00000020298	Bag3	protein_coding	BAG cochaperone 3 [Source:RGD Symbol;Acc:1307794]		ENSRNOT00000027616:c.1225T>C	ENSRNOP00000027616:p.Ser409Pro
1	183125891	A	C	15	15	100	105977953	ENSRNOG00000020298	Bag3	protein_coding	BAG cochaperone 3 [Source:RGD Symbol;Acc:1307794]		ENSRNOT00000027616:c.1256A>C	ENSRNOP00000027616:p.His419Pro
1	183126347	C	T	31	31	100	197340077	ENSRNOG00000020298	Bag3	protein_coding	BAG cochaperone 3 [Source:RGD Symbol;Acc:1307794]		ENSRNOT00000027616:c.1712C>T	ENSRNOP00000027616:p.Pro571Leu
1	183238276	T	A	38	38	100	106772220	ENSRNOG00000020388	Inpp5f	protein_coding	inositol polyphosphate-5-phosphatase F [Source:RGD Symbol;Acc:1305777]		ENSRNOT00000027630:c.658T>A; ENSRNOT00000099799:c.658T>A; ENSRNOT00000104231:c.658T>A; ENSRNOT00000118340:c.612+150T>A	ENSRNOP00000027630:p.Ser220Thr; ENSRNOP00000078718:p.Ser220Thr; ENSRNOP00000088322:p.Ser220Thr
1	183958908	G	A	21	21	100	3319130822	ENSRNOG00000020424	Plpp4	protein_coding	phospholipid phosphatase 4 [Source:RGD Symbol;Acc:1306289]		ENSRNOT00000027681:c.763G>A	ENSRNOP00000027681:p.Ala255Thr
1	184826689	C	T	27	27	100	3319131033	ENSRNOG00000016374	Fgfr2	protein_coding	fibroblast growth factor receptor 2 [Source:RGD Symbol;Acc:2611]		ENSRNOT00000022253:c.208G>A; ENSRNOT00000022331:c.167-14330G>A; ENSRNOT00000065448:c.167-1280G>A; ENSRNOT00000068183:c.208G>A	ENSRNOP00000022253:p.Val70Met; ENSRNOP00000059005:p.Val70Met
1	185655598	A	C	2	10	20		ENSRNOG00000020560, ENSRNOG00000034038	Dmbt1, LOC100911413	protein_coding	deleted in malignant brain tumors 1 [Source:RGD Symbol;Acc:61984], deleted in malignant brain tumors 1 protein-like [Source:RGD Symbol;Acc:6493252]		ENSRNOT00000054910:c.1178A>C; ENSRNOT00000093289:c.-1271-2124A>C; ENSRNOT00000093308:c.1178A>C; ENSRNOT00000093490:c.1106-2124A>C; ENSRNOT00000093674:c.1148A>C	ENSRNOP00000051793:p.Tyr393Ser; ENSRNOP00000076237:p.Tyr383Ser; ENSRNOP00000076279:p.Tyr393Ser
1	186881906	A	T	23	23	100	3319143076	ENSRNOG00000015902, ENSRNOG00000053539	Cpxm2, AABR07005886.1	protein_coding	carboxypeptidase X (M14 family), member 2 [Source:RGD Symbol;Acc:1310955]		ENSRNOT00000051853:c.672-9000T>A; ENSRNOT00000091049:c.259A>T	ENSRNOP00000073014:p.Ile87Phe
1	186881933	G	A	21	21	100	3323319348	ENSRNOG00000015902, ENSRNOG00000053539	Cpxm2, AABR07005886.1	protein_coding	carboxypeptidase X (M14 family), member 2 [Source:RGD Symbol;Acc:1310955]		ENSRNOT00000051853:c.672-9027C>T; ENSRNOT00000091049:c.286G>A	ENSRNOP00000073014:p.Gly96Arg
1	187297070	G	A	34	34	100	197636640	ENSRNOG00000070567	gene:ENSRNOG00000070567	protein_coding			ENSRNOT00000109352:c.358G>A	ENSRNOP00000088631:p.Ala120Thr
1	187297155	G	T	26	26	100	199328269	ENSRNOG00000070567	gene:ENSRNOG00000070567	protein_coding			ENSRNOT00000109352:c.443G>T	ENSRNOP00000088631:p.Arg148Leu
1	187429204	T	G	27	29	93.1034	197700607	ENSRNOG00000017097	Lhpp	protein_coding	phospholysine phosphohistidine inorganic pyrophosphate phosphatase [Source:RGD Symbol;Acc:1359187]		ENSRNOT00000022971:c.467+1898T>G; ENSRNOT00000094265:c.569T>G	ENSRNOP00000097748:p.Val190Gly
1	188404277	G	T	28	28	100	105890740	ENSRNOG00000026848	Tex36	protein_coding	testis expressed 36 [Source:RGD Symbol;Acc:1566410]		ENSRNOT00000086703:c.34C>A	ENSRNOP00000073474:p.His12Asn
1	188441809	G	A	31	31	100	198744440	ENSRNOG00000017728	Edrf1	protein_coding	erythroid differentiation regulatory factor 1 [Source:RGD Symbol;Acc:1306820]		ENSRNOT00000023877:c.55G>A; ENSRNOT00000089957:c.55G>A	ENSRNOP00000023873:p.Ala19Thr; ENSRNOP00000073079:p.Ala19Thr
1	188456027	A	G	25	25	100	107379183	ENSRNOG00000017728	Edrf1	protein_coding	erythroid differentiation regulatory factor 1 [Source:RGD Symbol;Acc:1306820]		ENSRNOT00000023877:c.1183A>G; ENSRNOT00000089957:c.1285A>G	ENSRNOP00000023873:p.Ser395Gly; ENSRNOP00000073079:p.Ser429Gly
1	190224302	T	G	27	27	100	107096833	ENSRNOG00000018917	Foxi2	protein_coding	forkhead box I2 [Source:RGD Symbol;Acc:621739]		ENSRNOT00000025569:c.790T>G	ENSRNOP00000025569:p.Cys264Gly
1	190334397	T	C	28	28	100	105775821	ENSRNOG00000028288	Clrn3	protein_coding	clarin 3 [Source:RGD Symbol;Acc:1305043]		ENSRNOT00000031397:c.127A>G	ENSRNOP00000035233:p.Thr43Ala
1	190502427	G	A	40	40	100	3319136759	ENSRNOG00000028137	Mki67	protein_coding	marker of proliferation Ki-67 [Source:RGD Symbol;Acc:1305476]		ENSRNOT00000038176:c.6827C>T	ENSRNOP00000038727:p.Ser2276Leu
1	190504332	C	G	11	12	91.6667		ENSRNOG00000028137	Mki67	protein_coding	marker of proliferation Ki-67 [Source:RGD Symbol;Acc:1305476]		ENSRNOT00000038176:c.4922G>C	ENSRNOP00000038727:p.Arg1641Thr
1	190506697	G	A	21	21	100	3319154450	ENSRNOG00000028137	Mki67	protein_coding	marker of proliferation Ki-67 [Source:RGD Symbol;Acc:1305476]		ENSRNOT00000038176:c.2905C>T	ENSRNOP00000038727:p.His969Tyr
1	190510265	A	G	33	33	100	196963443	ENSRNOG00000028137	Mki67	protein_coding	marker of proliferation Ki-67 [Source:RGD Symbol;Acc:1305476]		ENSRNOT00000038176:c.2059T>C	ENSRNOP00000038727:p.Trp687Arg
1	190513540	C	G	32	32	100	107244195	ENSRNOG00000028137	Mki67	protein_coding	marker of proliferation Ki-67 [Source:RGD Symbol;Acc:1305476]		ENSRNOT00000038176:c.1187G>C	ENSRNOP00000038727:p.Cys396Ser
1	190514200	G	A	14	39	35.8974	3319155469	ENSRNOG00000028137	Mki67	protein_coding	marker of proliferation Ki-67 [Source:RGD Symbol;Acc:1305476]		ENSRNOT00000038176:c.527C>T	ENSRNOP00000038727:p.Ser176Leu
1	191710978	C	G	10	10	100	107272582	ENSRNOG00000016038	Mgmt	protein_coding	O-6-methylguanine-DNA methyltransferase [Source:RGD Symbol;Acc:3087]		ENSRNOT00000021537:c.-283C>G; ENSRNOT00000093786:c.49C>G; ENSRNOT00000119456:c.-439C>G	ENSRNOP00000084903:p.Arg17Gly
1	191710999	C	T	12	12	100	104902905	ENSRNOG00000016038	Mgmt	protein_coding	O-6-methylguanine-DNA methyltransferase [Source:RGD Symbol;Acc:3087]		ENSRNOT00000021537:c.-262C>T; ENSRNOT00000093786:c.70C>T; ENSRNOT00000119456:c.-418C>T	ENSRNOP00000084903:p.Arg24Cys
1	191711111	A	T	14	14	100	199253611	ENSRNOG00000016038	Mgmt	protein_coding	O-6-methylguanine-DNA methyltransferase [Source:RGD Symbol;Acc:3087]		ENSRNOT00000021537:c.-150A>T; ENSRNOT00000093786:c.182A>T; ENSRNOT00000119456:c.-306A>T	ENSRNOP00000084903:p.Gln61Leu
1	193655946	G	A	18	18	100	8161118	ENSRNOG00000016935	Mapk1ip1	protein_coding	mitogen-activated protein kinase 1 interacting protein 1 [Source:RGD Symbol;Acc:1565431]		ENSRNOT00000022714:c.205C>T; ENSRNOT00000114548:c.205C>T; ENSRNOT00000117354:c.205C>T	ENSRNOP00000022711:p.Pro69Ser; ENSRNOP00000088648:p.Pro69Ser; ENSRNOP00000097187:p.Pro69Ser
1	194020689	A	G	36	36	100	106517117	ENSRNOG00000017538	Lrrc27	protein_coding	leucine rich repeat containing 27 [Source:RGD Symbol;Acc:1559981]		ENSRNOT00000023610:c.1052A>G; ENSRNOT00000049631:c.1052A>G	ENSRNOP00000023610:p.Gln351Arg; ENSRNOP00000048246:p.Gln351Arg
1	194048538	C	T	28	28	100	106553857	ENSRNOG00000036649	Pwwp2b	protein_coding	PWWP domain containing 2B [Source:RGD Symbol;Acc:1307108]		ENSRNOT00000023619:c.977C>T; ENSRNOT00000117546:c.977C>T	ENSRNOP00000023619:p.Thr326Ile; ENSRNOP00000079668:p.Thr326Ile
1	194419327	G	A	26	26	100	3319162812	ENSRNOG00000027374	Cfap46	protein_coding	cilia and flagella associated protein 46 [Source:RGD Symbol;Acc:1559985]		ENSRNOT00000029027:c.6406C>T; ENSRNOT00000074298:c.6298C>T	ENSRNOP00000031025:p.Pro2136Ser; ENSRNOP00000065028:p.Pro2100Ser
1	194436982	C	T	20	20	100		ENSRNOG00000027374	Cfap46	protein_coding	cilia and flagella associated protein 46 [Source:RGD Symbol;Acc:1559985]		ENSRNOT00000029027:c.4046G>A; ENSRNOT00000074298:c.3938G>A	ENSRNOP00000031025:p.Arg1349Lys; ENSRNOP00000065028:p.Arg1313Lys
1	194781360	T	G	26	26	100	198683297	ENSRNOG00000017897	Adam8	protein_coding	ADAM metallopeptidase domain 8 [Source:RGD Symbol;Acc:1566394]		ENSRNOT00000024369:c.2093A>C; ENSRNOT00000068604:c.-5055A>C; ENSRNOT00000103573:c.1958A>C	ENSRNOP00000024369:p.Glu698Ala; ENSRNOP00000077537:p.Glu653Ala
1	194946901	G	A	16	16	100	8167873	ENSRNOG00000067971	Sprn	protein_coding	shadow of prion protein [Source:RGD Symbol;Acc:1561845]		ENSRNOT00000116404:c.422C>T	ENSRNOP00000094166:p.Ala141Val
1	194957380	C	T	16	16	100	106039850	ENSRNOG00000018955	Or6ae1	protein_coding	olfactory receptor family 6 subfamily A member E1 [Source:RGD Symbol;Acc:1333221]		ENSRNOT00000025611:c.710G>A	ENSRNOP00000025611:p.Arg237Lys
1	194957723	G	A	24	24	100	105572685	ENSRNOG00000018955	Or6ae1	protein_coding	olfactory receptor family 6 subfamily A member E1 [Source:RGD Symbol;Acc:1333221]		ENSRNOT00000025611:c.367C>T	ENSRNOP00000025611:p.Arg123Trp
1	195026289	A	G	24	24	100	197628981	ENSRNOG00000018978	Scart1	protein_coding	scavenger receptor family member expressed on T-cells 1 [Source:RGD Symbol;Acc:1307378]		ENSRNOT00000049269:c.1416A>G; ENSRNOT00000054880:c.1416A>G	ENSRNOP00000045146:p.Ile472Met; ENSRNOP00000051764:p.Ile472Met
1	195026807	T	C	20	20	100	197474145	ENSRNOG00000018978	Scart1	protein_coding	scavenger receptor family member expressed on T-cells 1 [Source:RGD Symbol;Acc:1307378]		ENSRNOT00000049269:c.1862T>C; ENSRNOT00000054880:c.1862T>C	ENSRNOP00000045146:p.Leu621Ser; ENSRNOP00000051764:p.Leu621Ser
1	195030417	C	G	12	12	100	104990517	ENSRNOG00000018978	Scart1	protein_coding	scavenger receptor family member expressed on T-cells 1 [Source:RGD Symbol;Acc:1307378]		ENSRNOT00000049269:c.2657C>G; ENSRNOT00000054880:c.2641+242C>G	ENSRNOP00000045146:p.Thr886Ser
1	195161194	T	C	22	22	100	107179761	ENSRNOG00000067718	Or13a19b	protein_coding	olfactory receptor family 13 subfamily A member 19B [Source:RGD Symbol;Acc:1333302]		ENSRNOT00000113526:c.578T>C	ENSRNOP00000092264:p.Ile193Thr
1	195196429	A	C	26	26	100	3319145299	ENSRNOG00000070653	Or13a19	protein_coding	olfactory receptor family 13 subfamily A member 19 [Source:RGD Symbol;Acc:2321900]		ENSRNOT00000102885:c.403A>C	ENSRNOP00000091313:p.Met135Leu
1	195210194	G	A	28	28	100	106895228	ENSRNOG00000057889	Or12j2	protein_coding	olfactory receptor family 12 subfamily J member 2 [Source:RGD Symbol;Acc:1333185]		ENSRNOT00000083924:c.391G>A	ENSRNOP00000068635:p.Ala131Thr
1	195210312	A	T	23	23	100	105544579	ENSRNOG00000057889	Or12j2	protein_coding	olfactory receptor family 12 subfamily J member 2 [Source:RGD Symbol;Acc:1333185]		ENSRNOT00000083924:c.509A>T	ENSRNOP00000068635:p.Glu170Val
1	195315471	T	C	24	24	100	106341893	ENSRNOG00000061803	Or12j2b	protein_coding	olfactory receptor family 12 subfamily J member 2B [Source:RGD Symbol;Acc:1334051]		ENSRNOT00000091487:c.479A>G	ENSRNOP00000071491:p.His160Arg
1	195334342	A	G	22	22	100	106158869	ENSRNOG00000065857	Or13a19c	protein_coding	olfactory receptor family 13 subfamily A member 19C [Source:RGD Symbol;Acc:1333828]		ENSRNOT00000111271:c.878T>C	ENSRNOP00000077014:p.Val293Ala
1	195334798	C	T	25	25	100	3319151870	ENSRNOG00000065857	Or13a19c	protein_coding	olfactory receptor family 13 subfamily A member 19C [Source:RGD Symbol;Acc:1333828]		ENSRNOT00000111271:c.422G>A	ENSRNOP00000077014:p.Arg141His
1	195335033	G	A	28	28	100	106300065	ENSRNOG00000065857	Or13a19c	protein_coding	olfactory receptor family 13 subfamily A member 19C [Source:RGD Symbol;Acc:1333828]		ENSRNOT00000111271:c.187C>T	ENSRNOP00000077014:p.Leu63Phe
1	195493190	T	C	24	24	100	107176985	ENSRNOG00000068343	Or13a18	protein_coding	olfactory receptor family 13 subfamily A member 18 [Source:RGD Symbol;Acc:1333124]		ENSRNOT00000111386:c.746T>C	ENSRNOP00000091369:p.Val249Ala
1	195581387	A	T	3	21	14.2857		ENSRNOG00000067451	Or13a18b	protein_coding	olfactory receptor family 13 subfamily A member 18B [Source:RGD Symbol;Acc:1334216]		ENSRNOT00000095291:c.17A>T; ENSRNOT00000097658:c.17A>T	ENSRNOP00000087154:p.Gln6Leu; ENSRNOP00000089126:p.Gln6Leu
1	195581398	G	A	18	18	100	105749011	ENSRNOG00000067451	Or13a18b	protein_coding	olfactory receptor family 13 subfamily A member 18B [Source:RGD Symbol;Acc:1334216]		ENSRNOT00000095291:c.28G>A; ENSRNOT00000097658:c.28G>A	ENSRNOP00000087154:p.Ala10Thr; ENSRNOP00000089126:p.Ala10Thr
1	195581471	T	A	4	23	17.3913		ENSRNOG00000067451	Or13a18b	protein_coding	olfactory receptor family 13 subfamily A member 18B [Source:RGD Symbol;Acc:1334216]		ENSRNOT00000095291:c.101T>A; ENSRNOT00000097658:c.101T>A	ENSRNOP00000087154:p.Leu34Gln; ENSRNOP00000089126:p.Leu34Gln
1	195581569	T	G	14	14	100	105460455	ENSRNOG00000067451	Or13a18b	protein_coding	olfactory receptor family 13 subfamily A member 18B [Source:RGD Symbol;Acc:1334216]		ENSRNOT00000095291:c.199T>G; ENSRNOT00000097658:c.199T>G	ENSRNOP00000087154:p.Ser67Ala; ENSRNOP00000089126:p.Ser67Ala
1	195581886	G	T	19	19	100	105699862	ENSRNOG00000067451	Or13a18b	protein_coding	olfactory receptor family 13 subfamily A member 18B [Source:RGD Symbol;Acc:1334216]		ENSRNOT00000095291:c.516G>T; ENSRNOT00000097658:c.516G>T	ENSRNOP00000087154:p.Lys172Asn; ENSRNOP00000089126:p.Lys172Asn
1	195581894	C	A	21	21	100	106244540	ENSRNOG00000067451	Or13a18b	protein_coding	olfactory receptor family 13 subfamily A member 18B [Source:RGD Symbol;Acc:1334216]		ENSRNOT00000095291:c.524C>A; ENSRNOT00000097658:c.524C>A	ENSRNOP00000087154:p.Thr175Asn; ENSRNOP00000089126:p.Thr175Asn
1	195581959	A	C	25	25	100	105776876	ENSRNOG00000067451	Or13a18b	protein_coding	olfactory receptor family 13 subfamily A member 18B [Source:RGD Symbol;Acc:1334216]		ENSRNOT00000095291:c.589A>C; ENSRNOT00000097658:c.589A>C	ENSRNOP00000087154:p.Ile197Leu; ENSRNOP00000089126:p.Ile197Leu
1	195582256	G	A	30	30	100	106464363	ENSRNOG00000067451	Or13a18b	protein_coding	olfactory receptor family 13 subfamily A member 18B [Source:RGD Symbol;Acc:1334216]		ENSRNOT00000095291:c.886G>A; ENSRNOT00000097658:c.886G>A	ENSRNOP00000087154:p.Asp296Asn; ENSRNOP00000089126:p.Asp296Asn
1	195610786	C	A	12	12	100	106591898	ENSRNOG00000068975	Or13a18c	protein_coding	olfactory receptor family 13 subfamily A member 18C [Source:RGD Symbol;Acc:1333032]		ENSRNOT00000047834:c.11C>A	ENSRNOP00000039251:p.Pro4Gln
1	195610792	A	T	11	12	91.6667		ENSRNOG00000068975	Or13a18c	protein_coding	olfactory receptor family 13 subfamily A member 18C [Source:RGD Symbol;Acc:1333032]		ENSRNOT00000047834:c.17A>T	ENSRNOP00000039251:p.Gln6Leu
1	195611160	T	C	17	17	100		ENSRNOG00000068975	Or13a18c	protein_coding	olfactory receptor family 13 subfamily A member 18C [Source:RGD Symbol;Acc:1333032]		ENSRNOT00000047834:c.385T>C	ENSRNOP00000039251:p.Ser129Pro
1	195611252	C	A	19	20	95	105246211	ENSRNOG00000068975	Or13a18c	protein_coding	olfactory receptor family 13 subfamily A member 18C [Source:RGD Symbol;Acc:1333032]		ENSRNOT00000047834:c.477C>A	ENSRNOP00000039251:p.Asn159Lys
1	195611291	G	T	25	25	100	107111033	ENSRNOG00000068975	Or13a18c	protein_coding	olfactory receptor family 13 subfamily A member 18C [Source:RGD Symbol;Acc:1333032]		ENSRNOT00000047834:c.516G>T	ENSRNOP00000039251:p.Lys172Asn
1	195611299	C	A	24	24	100	105451450	ENSRNOG00000068975	Or13a18c	protein_coding	olfactory receptor family 13 subfamily A member 18C [Source:RGD Symbol;Acc:1333032]		ENSRNOT00000047834:c.524C>A	ENSRNOP00000039251:p.Thr175Asn
1	195611329	T	A	24	25	96	106864403	ENSRNOG00000068975	Or13a18c	protein_coding	olfactory receptor family 13 subfamily A member 18C [Source:RGD Symbol;Acc:1333032]		ENSRNOT00000047834:c.554T>A	ENSRNOP00000039251:p.Leu185His
1	195611352	A	T	25	25	100	106474710	ENSRNOG00000068975	Or13a18c	protein_coding	olfactory receptor family 13 subfamily A member 18C [Source:RGD Symbol;Acc:1333032]		ENSRNOT00000047834:c.577A>T	ENSRNOP00000039251:p.Asn193Tyr
1	195611481	G	A	20	20	100	106138845	ENSRNOG00000068975	Or13a18c	protein_coding	olfactory receptor family 13 subfamily A member 18C [Source:RGD Symbol;Acc:1333032]		ENSRNOT00000047834:c.706G>A	ENSRNOP00000039251:p.Glu236Lys
1	195611508	C	A	20	20	100	105663736	ENSRNOG00000068975	Or13a18c	protein_coding	olfactory receptor family 13 subfamily A member 18C [Source:RGD Symbol;Acc:1333032]		ENSRNOT00000047834:c.733C>A	ENSRNOP00000039251:p.Leu245Ile
1	195611562	A	G	27	27	100	106475826	ENSRNOG00000068975	Or13a18c	protein_coding	olfactory receptor family 13 subfamily A member 18C [Source:RGD Symbol;Acc:1333032]		ENSRNOT00000047834:c.787A>G	ENSRNOP00000039251:p.Arg263Gly
1	195611598	A	T	32	32	100	106239318	ENSRNOG00000068975	Or13a18c	protein_coding	olfactory receptor family 13 subfamily A member 18C [Source:RGD Symbol;Acc:1333032]		ENSRNOT00000047834:c.823A>T	ENSRNOP00000039251:p.Thr275Ser
1	195639828	A	G	24	24	100	107365754	ENSRNOG00000070833	Or13a27e	protein_coding	olfactory receptor family 13 subfamily A member 27E [Source:RGD Symbol;Acc:1334251]		ENSRNOT00000045179:c.613A>G; ENSRNOT00000114576:c.613A>G; ENSRNOT00000119375:c.613A>G; ENSRNOT00000119986:c.613A>G	ENSRNOP00000049236:p.Ile205Val; ENSRNOP00000077886:p.Ile205Val; ENSRNOP00000081299:p.Ile205Val; ENSRNOP00000088178:p.Ile205Val
1	195652363	A	G	13	13	100	106310298	ENSRNOG00000063387	Or13a27d	protein_coding	olfactory receptor family 13 subfamily A member 27D [Source:RGD Symbol;Acc:1333513]		ENSRNOT00000117400:c.130A>G; ENSRNOT00000120149:c.130A>G	ENSRNOP00000083547:p.Met44Val; ENSRNOP00000085108:p.Met44Val
1	195652750	A	G	21	21	100	106439480	ENSRNOG00000063387	Or13a27d	protein_coding	olfactory receptor family 13 subfamily A member 27D [Source:RGD Symbol;Acc:1333513]		ENSRNOT00000117400:c.517A>G; ENSRNOT00000120149:c.517A>G	ENSRNOP00000083547:p.Ile173Val; ENSRNOP00000085108:p.Ile173Val
1	195702512	A	G	25	25	100	106893596	ENSRNOG00000068787	Or13a26c	protein_coding	olfactory receptor family 13 subfamily A member 26C [Source:RGD Symbol;Acc:1332754]		ENSRNOT00000106245:c.497A>G	ENSRNOP00000091767:p.Gln166Arg
1	195702947	G	A	24	24	100	105089182	ENSRNOG00000068787	Or13a26c	protein_coding	olfactory receptor family 13 subfamily A member 26C [Source:RGD Symbol;Acc:1332754]		ENSRNOT00000106245:c.932G>A	ENSRNOP00000091767:p.Arg311Gln
1	195754088	C	T	33	33	100	106088076	ENSRNOG00000062789	Or13a26b	protein_coding	olfactory receptor family 13 subfamily A member 26B [Source:RGD Symbol;Acc:1334099]		ENSRNOT00000051727:c.143C>T; ENSRNOT00000109061:c.143C>T	ENSRNOP00000042701:p.Thr48Ile; ENSRNOP00000085596:p.Thr48Ile
1	195915487	C	A	11	11	100		ENSRNOG00000053259	AC109844.1	protein_coding			ENSRNOT00000088899:c.221C>A	ENSRNOP00000072014:p.Thr74Lys
1	195915531	A	G	11	11	100	3319160055	ENSRNOG00000053259	AC109844.1	protein_coding			ENSRNOT00000088899:c.265A>G	ENSRNOP00000072014:p.Asn89Asp
1	195934181	G	C	32	32	100	107587524	ENSRNOG00000013165	Bet1l	protein_coding	Bet1 golgi vesicular membrane trafficking protein-like [Source:RGD Symbol;Acc:71051]		ENSRNOT00000017684:c.94C>G; ENSRNOT00000018470:c.-1212G>C; ENSRNOT00000114586:c.-807C>G	ENSRNOP00000017684:p.Arg32Gly
1	195936464	A	T	23	23	100	8165192	ENSRNOG00000013256	Ric8a	protein_coding	RIC8 guanine nucleotide exchange factor A [Source:RGD Symbol;Acc:727957]		ENSRNOT00000017684:c.-1537T>A; ENSRNOT00000018470:c.695A>T; ENSRNOT00000114586:c.-3090T>A	ENSRNOP00000018470:p.Tyr232Phe
1	195955580	A	G	32	32	100	199109961	ENSRNOG00000013828	Sirt3	protein_coding	sirtuin 3 [Source:RGD Symbol;Acc:1308374]		ENSRNOT00000018861:c.264T>C; ENSRNOT00000095396:c.43T>C; ENSRNOT00000116448:c.303T>C	ENSRNOP00000089047:p.Tyr15His
1	196006912	T	G	12	12	100	105191671	ENSRNOG00000045677	Nlrp6	protein_coding	NLR family, pyrin domain containing 6 [Source:RGD Symbol;Acc:708549]		ENSRNOT00000019808:c.1030T>G; ENSRNOT00000050551:c.943T>G	ENSRNOP00000019808:p.Ser344Ala; ENSRNOP00000044415:p.Ser315Ala
1	196068222	C	A	29	29	100	13448122	ENSRNOG00000004273	Ifitm1	protein_coding	interferon induced transmembrane protein 1 [Source:RGD Symbol;Acc:1307601]		ENSRNOT00000005645:c.113C>A	ENSRNOP00000042637:p.Thr38Asn
1	196174586	G	A	20	20	100	199084118	ENSRNOG00000053075	B4galnt4	protein_coding	beta-1,4-N-acetyl-galactosaminyl transferase 4 [Source:RGD Symbol;Acc:1310052]		ENSRNOT00000086483:c.269G>A	ENSRNOP00000069694:p.Gly90Asp
1	196209575	A	T	16	16	100	3319161793	ENSRNOG00000015830	Ano9	protein_coding	anoctamin 9 [Source:RGD Symbol;Acc:1560565]		ENSRNOT00000044393:c.2058T>A; ENSRNOT00000108940:c.2238T>A	ENSRNOP00000039252:p.Asp686Glu; ENSRNOP00000088896:p.Asp746Glu
1	196211960	C	T	27	27	100	198388239	ENSRNOG00000015830	Ano9	protein_coding	anoctamin 9 [Source:RGD Symbol;Acc:1560565]		ENSRNOT00000044393:c.1331G>A; ENSRNOT00000108940:c.1511G>A	ENSRNOP00000039252:p.Arg444His; ENSRNOP00000088896:p.Arg504His
1	196221139	C	G	39	39	100	106005534	ENSRNOG00000015830	Ano9	protein_coding	anoctamin 9 [Source:RGD Symbol;Acc:1560565]		ENSRNOT00000044393:c.126G>C; ENSRNOT00000108940:c.306G>C	ENSRNOP00000039252:p.Arg42Ser; ENSRNOP00000088896:p.Arg102Ser
1	196322383	G	A	22	22	100	106709946	ENSRNOG00000017109	Rassf7	protein_coding	Ras association domain family member 7 [Source:RGD Symbol;Acc:1306244]		ENSRNOT00000022954:c.-3232C>T; ENSRNOT00000023219:c.398G>A; ENSRNOT00000103675:c.365G>A; ENSRNOT00000109656:c.299G>A; ENSRNOT00000112367:c.-3232C>T	ENSRNOP00000023219:p.Arg133His; ENSRNOP00000084333:p.Arg122His; ENSRNOP00000095536:p.Arg100His
1	196363136	T	C	29	29	100	107066492	ENSRNOG00000017299	Phrf1	protein_coding	PHD and ring finger domains 1 [Source:RGD Symbol;Acc:708360]		ENSRNOT00000023376:c.1927T>C; ENSRNOT00000051755:c.2560T>C	ENSRNOP00000023376:p.Ser643Pro; ENSRNOP00000046880:p.Ser854Pro
1	196365568	A	G	22	22	100	199020971	ENSRNOG00000017299	Phrf1	protein_coding	PHD and ring finger domains 1 [Source:RGD Symbol;Acc:708360]		ENSRNOT00000023376:c.4009A>G; ENSRNOT00000023504:c.*2000T>C; ENSRNOT00000051755:c.4642A>G	ENSRNOP00000023376:p.Ser1337Gly; ENSRNOP00000046880:p.Ser1548Gly
1	196402188	T	C	25	25	100	105389192	ENSRNOG00000017960	Deaf1	protein_coding	DEAF1 transcription factor [Source:RGD Symbol;Acc:620671]		ENSRNOT00000048817:c.1690A>G; ENSRNOT00000094110:c.1345A>G; ENSRNOT00000098192:c.1558A>G	ENSRNOP00000046656:p.Thr564Ala; ENSRNOP00000081039:p.Thr520Ala; ENSRNOP00000086677:p.Thr449Ala
1	196402208	T	C	4	25	16		ENSRNOG00000017960	Deaf1	protein_coding	DEAF1 transcription factor [Source:RGD Symbol;Acc:620671]		ENSRNOT00000048817:c.1670A>G; ENSRNOT00000094110:c.1325A>G; ENSRNOT00000098192:c.1538A>G	ENSRNOP00000046656:p.Glu557Gly; ENSRNOP00000081039:p.Glu513Gly; ENSRNOP00000086677:p.Glu442Gly
1	196540394	G	T	31	32	96.875	107140294	ENSRNOG00000049179	Pidd1	protein_coding	p53-induced death domain protein 1 [Source:RGD Symbol;Acc:1311792]		ENSRNOT00000025290:c.*420C>A; ENSRNOT00000054869:c.-4288C>A; ENSRNOT00000072774:c.867C>A; ENSRNOT00000086238:c.-4288C>A; ENSRNOT00000112082:c.-4350C>A	ENSRNOP00000065320:p.Asp289Glu
1	196556164	G	C	32	32	100	13456319	ENSRNOG00000069673	Pnpla2	protein_coding	patatin-like phospholipase domain containing 2 [Source:RGD Symbol;Acc:1309044]		ENSRNOT00000025319:c.825G>C; ENSRNOT00000025826:c.758-159G>C; ENSRNOT00000025964:c.-2610G>C; ENSRNOT00000071831:c.-2610G>C	ENSRNOP00000025319:p.Glu275Asp
1	196564647	C	T	28	28	100	105223842	ENSRNOG00000057858	AABR07006025.2	protein_coding			ENSRNOT00000025964:c.*903C>T; ENSRNOT00000071831:c.*1054C>T; ENSRNOT00000079582:c.269G>A; ENSRNOT00000089241:c.-878C>T; ENSRNOT00000107678:c.-878C>T	ENSRNOP00000097821:p.Gly90Glu
1	196751329	G	A	28	28	100	107249357	ENSRNOG00000056817	Muc6	protein_coding	mucin 6, oligomeric mucus/gel-forming [Source:RGD Symbol;Acc:628826]		ENSRNOT00000089110:c.4001C>T	ENSRNOP00000071269:p.Thr1334Ile
1	196761300	G	A	20	20	100	105789949	ENSRNOG00000056817	Muc6	protein_coding	mucin 6, oligomeric mucus/gel-forming [Source:RGD Symbol;Acc:628826]		ENSRNOT00000089110:c.607C>T	ENSRNOP00000071269:p.Leu203Phe
1	196799575	C	G	18	18	100	3319164500	ENSRNOG00000046602	Muc2	protein_coding	mucin 2, oligomeric mucus/gel-forming [Source:RGD Symbol;Acc:3123]		ENSRNOT00000075002:c.53C>G	ENSRNOP00000064975:p.Ala18Gly
1	196806653	C	T	30	30	100		ENSRNOG00000046602	Muc2	protein_coding	mucin 2, oligomeric mucus/gel-forming [Source:RGD Symbol;Acc:3123]		ENSRNOT00000075002:c.2270C>T	ENSRNOP00000064975:p.Pro757Leu
1	196813341	C	A	27	27	100		ENSRNOG00000046602	Muc2	protein_coding	mucin 2, oligomeric mucus/gel-forming [Source:RGD Symbol;Acc:3123]		ENSRNOT00000075002:c.3893C>A	ENSRNOP00000064975:p.Pro1298His
1	196813386	A	G	21	21	100		ENSRNOG00000046602	Muc2	protein_coding	mucin 2, oligomeric mucus/gel-forming [Source:RGD Symbol;Acc:3123]		ENSRNOT00000075002:c.3938A>G	ENSRNOP00000064975:p.Asn1313Ser
1	196813430	G	A	16	16	100		ENSRNOG00000046602	Muc2	protein_coding	mucin 2, oligomeric mucus/gel-forming [Source:RGD Symbol;Acc:3123]		ENSRNOT00000075002:c.3982G>A	ENSRNOP00000064975:p.Ala1328Thr
1	196813848	C	T	4	17	23.5294		ENSRNOG00000046602	Muc2	protein_coding	mucin 2, oligomeric mucus/gel-forming [Source:RGD Symbol;Acc:3123]		ENSRNOT00000075002:c.4400C>T	ENSRNOP00000064975:p.Pro1467Leu
1	196813865	C	A	4	16	25		ENSRNOG00000046602	Muc2	protein_coding	mucin 2, oligomeric mucus/gel-forming [Source:RGD Symbol;Acc:3123]		ENSRNOT00000075002:c.4417C>A	ENSRNOP00000064975:p.Pro1473Thr
1	196813905	C	T	7	15	46.6667		ENSRNOG00000046602	Muc2	protein_coding	mucin 2, oligomeric mucus/gel-forming [Source:RGD Symbol;Acc:3123]		ENSRNOT00000075002:c.4457C>T	ENSRNOP00000064975:p.Pro1486Leu
1	196813928	A	C	4	11	36.3636		ENSRNOG00000046602	Muc2	protein_coding	mucin 2, oligomeric mucus/gel-forming [Source:RGD Symbol;Acc:3123]		ENSRNOT00000075002:c.4480A>C	ENSRNOP00000064975:p.Thr1494Pro
1	196815345	A	G	25	25	100		ENSRNOG00000046602	Muc2	protein_coding	mucin 2, oligomeric mucus/gel-forming [Source:RGD Symbol;Acc:3123]		ENSRNOT00000075002:c.5897A>G	ENSRNOP00000064975:p.Asp1966Gly
1	196815843	T	C	40	40	100		ENSRNOG00000046602	Muc2	protein_coding	mucin 2, oligomeric mucus/gel-forming [Source:RGD Symbol;Acc:3123]		ENSRNOT00000075002:c.6395T>C	ENSRNOP00000064975:p.Phe2132Ser
1	196816319	T	C	24	24	100		ENSRNOG00000046602	Muc2	protein_coding	mucin 2, oligomeric mucus/gel-forming [Source:RGD Symbol;Acc:3123]		ENSRNOT00000075002:c.6871T>C	ENSRNOP00000064975:p.Ser2291Pro
1	196816484	A	T	27	27	100		ENSRNOG00000046602	Muc2	protein_coding	mucin 2, oligomeric mucus/gel-forming [Source:RGD Symbol;Acc:3123]		ENSRNOT00000075002:c.7036A>T	ENSRNOP00000064975:p.Thr2346Ser
1	196818275	T	A	14	14	100		ENSRNOG00000046602	Muc2	protein_coding	mucin 2, oligomeric mucus/gel-forming [Source:RGD Symbol;Acc:3123]		ENSRNOT00000075002:c.8827T>A	ENSRNOP00000064975:p.Ser2943Thr
1	196818357	C	T	2	11	18.1818		ENSRNOG00000046602	Muc2	protein_coding	mucin 2, oligomeric mucus/gel-forming [Source:RGD Symbol;Acc:3123]		ENSRNOT00000075002:c.8909C>T	ENSRNOP00000064975:p.Ser2970Leu
1	196818362	C	T	2	11	18.1818		ENSRNOG00000046602	Muc2	protein_coding	mucin 2, oligomeric mucus/gel-forming [Source:RGD Symbol;Acc:3123]		ENSRNOT00000075002:c.8914C>T	ENSRNOP00000064975:p.Pro2972Ser
1	196868310	A	G	23	23	100	3319147264	ENSRNOG00000055996	Muc5ac	protein_coding	mucin 5AC, oligomeric mucus/gel-forming [Source:RGD Symbol;Acc:62001]		ENSRNOT00000085159:c.884A>G; ENSRNOT00000091110:c.884A>G	ENSRNOP00000072033:p.Gln295Arg; ENSRNOP00000074773:p.Gln295Arg
1	196874463	A	C	28	28	100	3319152279	ENSRNOG00000055996	Muc5ac	protein_coding	mucin 5AC, oligomeric mucus/gel-forming [Source:RGD Symbol;Acc:62001]	Possible splice site disruption	ENSRNOT00000085159:c.2102A>C; ENSRNOT00000091110:c.2102A>C	ENSRNOP00000072033:p.Glu701Ala; ENSRNOP00000074773:p.Glu701Ala
1	196878797	A	G	34	34	100	3319161909	ENSRNOG00000055996	Muc5ac	protein_coding	mucin 5AC, oligomeric mucus/gel-forming [Source:RGD Symbol;Acc:62001]		ENSRNOT00000085159:c.3313A>G; ENSRNOT00000091110:c.3313A>G	ENSRNOP00000072033:p.Thr1105Ala; ENSRNOP00000074773:p.Thr1105Ala
1	196881375	G	A	34	34	100	3319167838	ENSRNOG00000055996	Muc5ac	protein_coding	mucin 5AC, oligomeric mucus/gel-forming [Source:RGD Symbol;Acc:62001]		ENSRNOT00000085159:c.3796G>A; ENSRNOT00000091110:c.3796G>A	ENSRNOP00000072033:p.Gly1266Ser; ENSRNOP00000074773:p.Gly1266Ser
1	196883668	A	G	26	26	100	3319164029	ENSRNOG00000055996	Muc5ac	protein_coding	mucin 5AC, oligomeric mucus/gel-forming [Source:RGD Symbol;Acc:62001]		ENSRNOT00000085159:c.4885A>G; ENSRNOT00000091110:c.4885A>G	ENSRNOP00000072033:p.Ser1629Gly; ENSRNOP00000074773:p.Ser1629Gly
1	196886290	G	A	3	13	23.0769		ENSRNOG00000055996	Muc5ac	protein_coding	mucin 5AC, oligomeric mucus/gel-forming [Source:RGD Symbol;Acc:62001]		ENSRNOT00000085159:c.6499G>A; ENSRNOT00000091110:c.7507G>A	ENSRNOP00000072033:p.Gly2167Arg; ENSRNOP00000074773:p.Gly2503Arg
1	196886747	C	T	15	15	100		ENSRNOG00000055996	Muc5ac	protein_coding	mucin 5AC, oligomeric mucus/gel-forming [Source:RGD Symbol;Acc:62001]		ENSRNOT00000085159:c.6956C>T; ENSRNOT00000091110:c.7964C>T	ENSRNOP00000072033:p.Thr2319Ile; ENSRNOP00000074773:p.Thr2655Ile
1	196887236	C	T	3	11	27.2727		ENSRNOG00000055996	Muc5ac	protein_coding	mucin 5AC, oligomeric mucus/gel-forming [Source:RGD Symbol;Acc:62001]		ENSRNOT00000085159:c.7445C>T; ENSRNOT00000091110:c.8453C>T	ENSRNOP00000072033:p.Thr2482Ile; ENSRNOP00000074773:p.Thr2818Ile
1	196887313	C	A	6	18	33.3333		ENSRNOG00000055996	Muc5ac	protein_coding	mucin 5AC, oligomeric mucus/gel-forming [Source:RGD Symbol;Acc:62001]		ENSRNOT00000085159:c.7522C>A; ENSRNOT00000091110:c.8530C>A	ENSRNOP00000072033:p.Pro2508Thr; ENSRNOP00000074773:p.Pro2844Thr
1	196887682	G	A	20	21	95.2381		ENSRNOG00000055996	Muc5ac	protein_coding	mucin 5AC, oligomeric mucus/gel-forming [Source:RGD Symbol;Acc:62001]		ENSRNOT00000085159:c.7891G>A; ENSRNOT00000091110:c.8899G>A	ENSRNOP00000072033:p.Gly2631Arg; ENSRNOP00000074773:p.Gly2967Arg
1	196887880	A	G	26	26	100		ENSRNOG00000055996	Muc5ac	protein_coding	mucin 5AC, oligomeric mucus/gel-forming [Source:RGD Symbol;Acc:62001]		ENSRNOT00000085159:c.8089A>G; ENSRNOT00000091110:c.9097A>G	ENSRNOP00000072033:p.Ile2697Val; ENSRNOP00000074773:p.Ile3033Val
1	196892812	G	A	24	24	100	3319163993	ENSRNOG00000055996	Muc5ac	protein_coding	mucin 5AC, oligomeric mucus/gel-forming [Source:RGD Symbol;Acc:62001]		ENSRNOT00000085159:c.9784G>A; ENSRNOT00000091110:c.10792G>A	ENSRNOP00000072033:p.Val3262Ile; ENSRNOP00000074773:p.Val3598Ile
1	196894167	G	T	31	31	100	3319170181	ENSRNOG00000055996	Muc5ac	protein_coding	mucin 5AC, oligomeric mucus/gel-forming [Source:RGD Symbol;Acc:62001]		ENSRNOT00000085159:c.10043G>T; ENSRNOT00000091110:c.11051G>T	ENSRNOP00000072033:p.Gly3348Val; ENSRNOP00000074773:p.Gly3684Val
1	196894188	T	C	26	26	100	3319163269	ENSRNOG00000055996	Muc5ac	protein_coding	mucin 5AC, oligomeric mucus/gel-forming [Source:RGD Symbol;Acc:62001]		ENSRNOT00000085159:c.10064T>C; ENSRNOT00000091110:c.11072T>C	ENSRNOP00000072033:p.Ile3355Thr; ENSRNOP00000074773:p.Ile3691Thr
1	196894334	C	G	22	22	100	3319152791	ENSRNOG00000055996	Muc5ac	protein_coding	mucin 5AC, oligomeric mucus/gel-forming [Source:RGD Symbol;Acc:62001]		ENSRNOT00000085159:c.10134C>G; ENSRNOT00000091110:c.11142C>G	ENSRNOP00000072033:p.His3378Gln; ENSRNOP00000074773:p.His3714Gln
1	196894896	A	G	22	22	100	3319161850	ENSRNOG00000055996	Muc5ac	protein_coding	mucin 5AC, oligomeric mucus/gel-forming [Source:RGD Symbol;Acc:62001]		ENSRNOT00000085159:c.10276A>G; ENSRNOT00000091110:c.11284A>G	ENSRNOP00000072033:p.Met3426Val; ENSRNOP00000074773:p.Met3762Val
1	197080231	A	G	19	19	100	105820459	ENSRNOG00000020021	Brsk2	protein_coding	BR serine/threonine kinase 2 [Source:RGD Symbol;Acc:1566256]		ENSRNOT00000027134:c.1669A>G; ENSRNOT00000113212:c.1614-921A>G; ENSRNOT00000113716:c.1548-921A>G; ENSRNOT00000116048:c.1548-921A>G; ENSRNOT00000117225:c.1614-921A>G	ENSRNOP00000027134:p.Met557Val
1	197279623	T	C	12	12	100		ENSRNOG00000046649	AABR07006049.1	protein_coding			ENSRNOT00000042047:c.214A>G	ENSRNOP00000042552:p.Ser72Gly
1	197534169	G	A	21	21	100	105958086	ENSRNOG00000020206	Ctsd	protein_coding	cathepsin D [Source:RGD Symbol;Acc:621511]	Possible splice site disruption	ENSRNOT00000027407:c.464C>T; ENSRNOT00000107378:c.470C>T; ENSRNOT00000117470:c.470C>T	ENSRNOP00000027407:p.Ser155Leu; ENSRNOP00000092879:p.Ser157Leu; ENSRNOP00000093455:p.Ser157Leu
1	197731409	G	A	27	27	100	3319168543	ENSRNOG00000062678	H19	protein_coding	H19 imprinted maternally expressed transcript [Source:RGD Symbol;Acc:2775]		ENSRNOT00000102917:c.319C>T	ENSRNOP00000085212:p.Arg107Trp
1	198202230	G	A	25	25	100	198169639	ENSRNOG00000026039	Tspan32	protein_coding	tetraspanin 32 [Source:RGD Symbol;Acc:1308721]		ENSRNOT00000054863:c.587G>A	ENSRNOP00000051746:p.Arg196His
1	198202636	G	A	27	27	100	197824841	ENSRNOG00000026039	Tspan32	protein_coding	tetraspanin 32 [Source:RGD Symbol;Acc:1308721]		ENSRNOT00000054863:c.698G>A	ENSRNOP00000051746:p.Gly233Asp
1	198203715	T	C	32	32	100	8165184	ENSRNOG00000026039	Tspan32	protein_coding	tetraspanin 32 [Source:RGD Symbol;Acc:1308721]		ENSRNOT00000054863:c.757T>C	ENSRNOP00000051746:p.*253Arg
1	198257675	C	T	25	25	100	3319134670	ENSRNOG00000020484	Trpm5	protein_coding	transient receptor potential cation channel, subfamily M, member 5 [Source:RGD Symbol;Acc:1310620]		ENSRNOT00000040850:c.3307G>A; ENSRNOT00000103945:c.3238G>A	ENSRNOP00000039981:p.Glu1103Lys; ENSRNOP00000091726:p.Glu1080Lys
1	198657044	C	A	20	20	100	3319164285	ENSRNOG00000059500	Cdkn1c	protein_coding	cyclin-dependent kinase inhibitor 1C [Source:RGD Symbol;Acc:727892]		ENSRNOT00000077409:c.723G>T; ENSRNOT00000078944:c.723G>T	ENSRNOP00000073616:p.Glu241Asp; ENSRNOP00000074510:p.Glu241Asp
1	198866311	G	A	21	21	100	3319162096	ENSRNOG00000020713	Osbpl5	protein_coding	oxysterol binding protein-like 5 [Source:RGD Symbol;Acc:1308402]		ENSRNOT00000028119:c.2344C>T; ENSRNOT00000079454:c.2317C>T; ENSRNOT00000100959:c.2344C>T; ENSRNOT00000117258:c.2272C>T	ENSRNOP00000028119:p.Arg782Trp; ENSRNOP00000069381:p.Arg773Trp; ENSRNOP00000082076:p.Arg782Trp; ENSRNOP00000084092:p.Arg758Trp
1	198867661	G	T	27	27	100	3319151169	ENSRNOG00000020713	Osbpl5	protein_coding	oxysterol binding protein-like 5 [Source:RGD Symbol;Acc:1308402]		ENSRNOT00000028119:c.2071C>A; ENSRNOT00000079454:c.2044C>A; ENSRNOT00000100959:c.2071C>A; ENSRNOT00000117258:c.1999C>A	ENSRNOP00000028119:p.Gln691Lys; ENSRNOP00000069381:p.Gln682Lys; ENSRNOP00000082076:p.Gln691Lys; ENSRNOP00000084092:p.Gln667Lys
1	198937893	C	A	2	14	14.2857		ENSRNOG00000061525	RGD1562011	protein_coding	similar to MAS-related G-protein coupled receptor, member G [Source:RGD Symbol;Acc:1562011]		ENSRNOT00000049057:c.734G>T	ENSRNOP00000045673:p.Ser245Ile
1	198949663	A	G	17	17	100	3318787070	ENSRNOG00000069807	Mrgprg	protein_coding	MAS related GPR family member G [Source:RGD Symbol;Acc:738044]		ENSRNOT00000119541:c.181T>C	ENSRNOP00000080238:p.Phe61Leu
1	198949732	C	T	18	18	100		ENSRNOG00000069807	Mrgprg	protein_coding	MAS related GPR family member G [Source:RGD Symbol;Acc:738044]		ENSRNOT00000119541:c.112G>A	ENSRNOP00000080238:p.Gly38Ser
1	198985673	C	T	27	27	100	3319166067	ENSRNOG00000020736	Nadsyn1	protein_coding	NAD synthetase 1 [Source:RGD Symbol;Acc:727801]		ENSRNOT00000028175:c.1670G>A; ENSRNOT00000103972:c.1670G>A; ENSRNOT00000107505:c.1709G>A	ENSRNOP00000028175:p.Arg557His; ENSRNOP00000080154:p.Arg557His; ENSRNOP00000085928:p.Arg570His
1	199008012	C	T	20	20	100	198068809	ENSRNOG00000020736	Nadsyn1	protein_coding	NAD synthetase 1 [Source:RGD Symbol;Acc:727801]		ENSRNOT00000028175:c.103G>A; ENSRNOT00000103972:c.103G>A; ENSRNOT00000107505:c.103G>A	ENSRNOP00000028175:p.Gly35Ser; ENSRNOP00000080154:p.Gly35Ser; ENSRNOP00000085928:p.Gly35Ser
1	199022381	G	A	35	35	100	3319155910	ENSRNOG00000020776	Dhcr7	protein_coding	7-dehydrocholesterol reductase [Source:RGD Symbol;Acc:621769]		ENSRNOT00000028195:c.238G>A; ENSRNOT00000078979:c.247G>A	ENSRNOP00000028194:p.Asp80Asn; ENSRNOP00000071939:p.Asp83Asn
1	199575255	G	A	27	27	100	198686584	ENSRNOG00000050206	Shank2	protein_coding	SH3 and multiple ankyrin repeat domains 2 [Source:RGD Symbol;Acc:628772]		ENSRNOT00000071484:c.2267G>A; ENSRNOT00000071741:c.3347G>A; ENSRNOT00000075078:c.3368G>A; ENSRNOT00000092357:c.1685G>A; ENSRNOT00000092386:c.1607G>A; ENSRNOT00000092516:c.2261G>A	ENSRNOP00000064763:p.Gly756Asp; ENSRNOP00000065891:p.Gly1123Asp; ENSRNOP00000067841:p.Gly1116Asp; ENSRNOP00000075800:p.Gly562Asp; ENSRNOP00000075839:p.Gly754Asp; ENSRNOP00000075919:p.Gly536Asp
1	199705773	A	G	33	33	100	197455293	ENSRNOG00000020857, ENSRNOG00000029588	Ppfia1, gene:ENSRNOG00000029588	protein_coding	PTPRF interacting protein alpha 1 [Source:RGD Symbol;Acc:1309009]		ENSRNOT00000039677:c.264+11211T>C; ENSRNOT00000042579:c.239A>G; ENSRNOT00000078810:c.257+11143T>C; ENSRNOT00000092748:c.257+11143T>C; ENSRNOT00000092939:c.264+11211T>C	ENSRNOP00000042841:p.Tyr80Cys
1	200074477	T	G	18	18	100	3319177297	ENSRNOG00000020903	Lto1	protein_coding	LTO1 maturation factor of ABCE1 [Source:RGD Symbol;Acc:1304637]		ENSRNOT00000028374:c.92+18T>G; ENSRNOT00000096387:c.92+18T>G; ENSRNOT00000104877:c.-974T>G; ENSRNOT00000114678:c.110T>G	ENSRNOP00000085622:p.Val37Gly
1	200074528	C	T	24	24	100	3319170178	ENSRNOG00000020903	Lto1	protein_coding	LTO1 maturation factor of ABCE1 [Source:RGD Symbol;Acc:1304637]		ENSRNOT00000028374:c.92+69C>T; ENSRNOT00000096387:c.92+69C>T; ENSRNOT00000104877:c.-923C>T; ENSRNOT00000114678:c.161C>T	ENSRNOP00000085622:p.Ser54Leu
1	200089607	A	G	22	22	100	3319176346	ENSRNOG00000020918	Ccnd1	protein_coding	cyclin D1 [Source:RGD Symbol;Acc:68384]		ENSRNOT00000028374:c.*1605A>G; ENSRNOT00000028411:c.*429T>C; ENSRNOT00000088588:c.778T>C; ENSRNOT00000096387:c.*1546A>G; ENSRNOT00000108193:c.*427T>C	ENSRNOP00000075372:p.Trp260Arg
1	200429031	G	A	23	23	100	3319158508	ENSRNOG00000013387	Tpcn2	protein_coding	two pore segment channel 2 [Source:RGD Symbol;Acc:1311779]		ENSRNOT00000017914:c.1115C>T; ENSRNOT00000054857:c.1049C>T	ENSRNOP00000017914:p.Pro372Leu; ENSRNOP00000051739:p.Pro350Leu
1	200435877	A	T	14	14	100	3319171740	ENSRNOG00000013387	Tpcn2	protein_coding	two pore segment channel 2 [Source:RGD Symbol;Acc:1311779]		ENSRNOT00000017914:c.568T>A; ENSRNOT00000054857:c.568T>A	ENSRNOP00000017914:p.Cys190Ser; ENSRNOP00000051739:p.Cys190Ser
1	200472695	A	G	22	22	100	8154631	ENSRNOG00000013426	Mrgprf	protein_coding	MAS related GPR family member F [Source:RGD Symbol;Acc:708478]		ENSRNOT00000017948:c.967A>G; ENSRNOT00000119902:c.919A>G	ENSRNOP00000017948:p.Thr323Ala; ENSRNOP00000083488:p.Thr307Ala
1	200485353	G	T	23	23	100	3319171664	ENSRNOG00000013448	Mrgprd	protein_coding	MAS related GPR family member D [Source:RGD Symbol;Acc:738040]		ENSRNOT00000017958:c.165G>T	ENSRNOP00000017958:p.Arg55Ser
1	200510073	A	T	26	26	100	8168437	ENSRNOG00000013456	Ighmbp2	protein_coding	immunoglobulin mu DNA binding protein 2 [Source:RGD Symbol;Acc:68325]		ENSRNOT00000018487:c.2359T>A; ENSRNOT00000086385:c.2527T>A; ENSRNOT00000118525:c.2284T>A	ENSRNOP00000018487:p.Ser787Thr; ENSRNOP00000069586:p.Ser843Thr; ENSRNOP00000095857:p.Ser762Thr
1	200510142	A	G	25	25	100	8168140	ENSRNOG00000013456	Ighmbp2	protein_coding	immunoglobulin mu DNA binding protein 2 [Source:RGD Symbol;Acc:68325]		ENSRNOT00000018487:c.2290T>C; ENSRNOT00000086385:c.2458T>C; ENSRNOT00000118525:c.2215T>C	ENSRNOP00000018487:p.Ser764Pro; ENSRNOP00000069586:p.Ser820Pro; ENSRNOP00000095857:p.Ser739Pro
1	200513593	G	A	20	20	100	3319169689	ENSRNOG00000013456	Ighmbp2	protein_coding	immunoglobulin mu DNA binding protein 2 [Source:RGD Symbol;Acc:68325]		ENSRNOT00000018487:c.1145C>T; ENSRNOT00000086385:c.1313C>T; ENSRNOT00000118525:c.1070C>T	ENSRNOP00000018487:p.Ala382Val; ENSRNOP00000069586:p.Ala438Val; ENSRNOP00000095857:p.Ala357Val
1	200534861	A	G	22	22	100	3319160628	ENSRNOG00000013845	Mrpl21	protein_coding	mitochondrial ribosomal protein L21 [Source:RGD Symbol;Acc:1310203]		ENSRNOT00000018848:c.424A>G; ENSRNOT00000117837:c.400A>G	ENSRNOP00000018848:p.Thr142Ala; ENSRNOP00000083185:p.Thr134Ala
1	200703915	G	A	27	27	100		ENSRNOG00000015540	Ppp6r3	protein_coding	protein phosphatase 6, regulatory subunit 3 [Source:RGD Symbol;Acc:1307145]		ENSRNOT00000020886:c.2248C>T; ENSRNOT00000065950:c.2161C>T	ENSRNOP00000020886:p.Pro750Ser; ENSRNOP00000062399:p.Pro721Ser
1	200878577	T	G	29	29	100	3319138962	ENSRNOG00000015911	Lrp5	protein_coding	LDL receptor related protein 5 [Source:RGD Symbol;Acc:1309329]		ENSRNOT00000022213:c.881A>C; ENSRNOT00000094146:c.869A>C	ENSRNOP00000022213:p.His294Pro; ENSRNOP00000080742:p.His290Pro
1	200952947	G	A	23	23	100	3319174789	ENSRNOG00000025245	RGD1311946	protein_coding	similar to RIKEN cDNA 1810055G02 [Source:RGD Symbol;Acc:1311946]		ENSRNOT00000034240:c.712G>A	ENSRNOP00000037591:p.Ala238Thr
1	201261989	G	T	2	13	15.3846		ENSRNOG00000068138	Aldh3b2	protein_coding	aldehyde dehydrogenase 3 family, member B2 [Source:RGD Symbol;Acc:1584166]		ENSRNOT00000115477:c.848G>T	ENSRNOP00000093372:p.Arg283Leu
1	201291039	T	C	14	14	100	3319177234	ENSRNOG00000017944	Tbx10	protein_coding	T-box transcription factor 10 [Source:RGD Symbol;Acc:1584144]		ENSRNOT00000024129:c.659T>C; ENSRNOT00000024237:c.-2757T>C	ENSRNOP00000024129:p.Met220Thr
1	201357590	T	C	20	20	100	3319181076	ENSRNOG00000018287	Gstp3	protein_coding	glutathione S-transferase pi 3 [Source:RGD Symbol;Acc:1307603]		ENSRNOT00000066691:c.41A>G; ENSRNOT00000085439:c.41A>G	ENSRNOP00000059097:p.His14Arg; ENSRNOP00000073133:p.His14Arg
1	201407196	T	G	19	19	100	8157870	ENSRNOG00000018553	Pitpnm1	protein_coding	phosphatidylinositol transfer protein, membrane-associated 1 [Source:RGD Symbol;Acc:1306710]		ENSRNOT00000000599:c.*918A>C; ENSRNOT00000025084:c.3647T>G; ENSRNOT00000091542:c.*918A>C; ENSRNOT00000105000:c.3710T>G	ENSRNOP00000025084:p.Leu1216Arg; ENSRNOP00000096308:p.Leu1237Arg
1	201436028	A	C	21	21	100	3319162834	ENSRNOG00000021912	Gpr152	protein_coding	G protein-coupled receptor 152 [Source:RGD Symbol;Acc:1584082]		ENSRNOT00000001550:c.-2913T>G; ENSRNOT00000054852:c.145A>C	ENSRNOP00000051734:p.Met49Leu
1	201437249	C	T	22	22	100	3319139015	ENSRNOG00000021912	Gpr152	protein_coding	G protein-coupled receptor 152 [Source:RGD Symbol;Acc:1584082]		ENSRNOT00000001550:c.-4134G>A; ENSRNOT00000054852:c.1366C>T	ENSRNOP00000051734:p.Gln456*
1	201478202	T	C	30	30	100	198025193	ENSRNOG00000021510	Tbc1d10c	protein_coding	TBC1 domain family, member 10C [Source:RGD Symbol;Acc:1311490]		ENSRNOT00000029237:c.902A>G	ENSRNOP00000029272:p.Gln301Arg
1	201478244	G	A	23	23	100	3319138959	ENSRNOG00000021510	Tbc1d10c	protein_coding	TBC1 domain family, member 10C [Source:RGD Symbol;Acc:1311490]		ENSRNOT00000029237:c.860C>T	ENSRNOP00000029272:p.Ala287Val
1	201561189	C	T	14	14	100	3319181187	ENSRNOG00000021510, ENSRNOG00000018878	Tbc1d10c, Ssh3	protein_coding	TBC1 domain family, member 10C [Source:RGD Symbol;Acc:1311490], slingshot protein phosphatase 3 [Source:RGD Symbol;Acc:1308679]		ENSRNOT00000025546:c.790G>A; ENSRNOT00000029237:c.-27+3718G>A	ENSRNOP00000025546:p.Ala264Thr
1	201709462	G	A	19	19	100	13447800	ENSRNOG00000019220	Rhod	protein_coding	ras homolog family member D [Source:RGD Symbol;Acc:1310985]		ENSRNOT00000026092:c.630C>T; ENSRNOT00000109903:c.633C>T; ENSRNOT00000114891:c.677C>T	ENSRNOP00000094640:p.Pro226Leu
1	201900952	G	A	22	22	100	3319171002	ENSRNOG00000026579, ENSRNOG00000019468	AC119332.1, Rce1	protein_coding	Ras converting CAAX endopeptidase 1 [Source:RGD Symbol;Acc:1309261]		ENSRNOT00000026454:c.497C>T; ENSRNOT00000036769:c.*669C>T; ENSRNOT00000066455:c.472C>T; ENSRNOT00000097288:c.160C>T; ENSRNOT00000110867:c.472C>T	ENSRNOP00000026454:p.Pro166Leu; ENSRNOP00000059208:p.Arg158Cys; ENSRNOP00000090544:p.Arg54Cys; ENSRNOP00000091297:p.Arg158Cys
1	201901575	C	G	27	27	100	3319167856	ENSRNOG00000026579, ENSRNOG00000019468	AC119332.1, Rce1	protein_coding	Ras converting CAAX endopeptidase 1 [Source:RGD Symbol;Acc:1309261]		ENSRNOT00000026454:c.404G>C; ENSRNOT00000036769:c.*601G>C; ENSRNOT00000066455:c.404G>C; ENSRNOT00000097288:c.92G>C; ENSRNOT00000110867:c.404G>C	ENSRNOP00000026454:p.Cys135Ser; ENSRNOP00000059208:p.Cys135Ser; ENSRNOP00000090544:p.Cys31Ser; ENSRNOP00000091297:p.Cys135Ser
1	202015972	T	G	2	13	15.3846		ENSRNOG00000058842	Sptbn2	protein_coding	spectrin, beta, non-erythrocytic 2 [Source:RGD Symbol;Acc:3751]		ENSRNOT00000088288:c.460T>G; ENSRNOT00000099903:c.481T>G	ENSRNOP00000070189:p.Trp154Gly; ENSRNOP00000086115:p.Trp161Gly
1	202086286	G	A	24	24	100		ENSRNOG00000045568, ENSRNOG00000050741	Rbm14, Rbm4	protein_coding	RNA binding motif protein 14 [Source:RGD Symbol;Acc:620542], RNA binding motif protein 4 [Source:RGD Symbol;Acc:1306891]		ENSRNOT00000067093:c.137C>T; ENSRNOT00000071020:c.*338C>T; ENSRNOT00000087573:c.137C>T	ENSRNOP00000059872:p.Thr46Met; ENSRNOP00000072133:p.Thr46Met
1	202195752	C	T	19	19	100	3319161091	ENSRNOG00000019832	Bbs1	protein_coding	Bardet-Biedl syndrome 1 [Source:RGD Symbol;Acc:1307581]		ENSRNOT00000026915:c.862G>A; ENSRNOT00000097583:c.862G>A; ENSRNOT00000104874:c.571G>A; ENSRNOT00000110110:c.727-2390G>A; ENSRNOT00000111822:c.790G>A	ENSRNOP00000026915:p.Glu288Lys; ENSRNOP00000082124:p.Glu264Lys; ENSRNOP00000085404:p.Glu288Lys; ENSRNOP00000087914:p.Glu191Lys
1	202235329	G	A	28	28	100	3319177126	ENSRNOG00000019950	Peli3	protein_coding	pellino E3 ubiquitin protein ligase family member 3 [Source:RGD Symbol;Acc:1305989]		ENSRNOT00000027038:c.460C>T; ENSRNOT00000097970:c.358C>T	ENSRNOP00000027038:p.Pro154Ser; ENSRNOP00000091360:p.Pro120Ser
1	202354810	C	T	33	33	100		ENSRNOG00000020117	Brms1	protein_coding	BRMS1, transcriptional repressor and anoikis regulator [Source:RGD Symbol;Acc:1311057]		ENSRNOT00000027258:c.*233C>T; ENSRNOT00000072261:c.-1127C>T; ENSRNOT00000072647:c.1066C>T; ENSRNOT00000100073:c.*233C>T; ENSRNOT00000113489:c.*177C>T	ENSRNOP00000067358:p.Pro356Ser
1	202357633	C	A	24	24	100	8155803	ENSRNOG00000050223	Rin1	protein_coding	Ras and Rab interactor 1 [Source:RGD Symbol;Acc:620006]		ENSRNOT00000072261:c.1119C>A	ENSRNOP00000066064:p.His373Gln
1	202694427	G	A	31	31	100	3319161152	ENSRNOG00000020475	Sart1	protein_coding	spliceosome associated factor 1, recruiter of U4/U6.U5 tri-snRNP [Source:RGD Symbol;Acc:61930]		ENSRNOT00000027811:c.950C>T; ENSRNOT00000095355:c.893C>T; ENSRNOT00000103684:c.950C>T; ENSRNOT00000107938:c.950C>T	ENSRNOP00000027812:p.Ala317Val; ENSRNOP00000081201:p.Ala317Val; ENSRNOP00000085936:p.Ala317Val; ENSRNOP00000094492:p.Ala298Val
1	202794555	C	T	31	31	100	3319156014	ENSRNOG00000020660, ENSRNOG00000020617	Cfl1, Mus81	protein_coding	cofilin 1 [Source:RGD Symbol;Acc:69285], MUS81 structure-specific endonuclease subunit [Source:RGD Symbol;Acc:1311957]		ENSRNOT00000015962:c.-3321C>T; ENSRNOT00000028015:c.335G>A; ENSRNOT00000093884:c.335G>A; ENSRNOT00000101939:c.335G>A; ENSRNOT00000104618:c.-87-3234C>T; ENSRNOT00000113189:c.335G>A; ENSRNOT00000117088:c.-3321C>T	ENSRNOP00000028015:p.Gly112Asp; ENSRNOP00000083286:p.Gly112Asp; ENSRNOP00000090515:p.Gly112Asp; ENSRNOP00000095258:p.Gly112Asp
1	202876772	T	G	26	26	100	3319164788	ENSRNOG00000026114	Ap5b1	protein_coding	adaptor related protein complex 5 subunit beta 1 [Source:RGD Symbol;Acc:1562657]		ENSRNOT00000036185:c.43T>G; ENSRNOT00000119969:c.43T>G	ENSRNOP00000032524:p.Ser15Ala; ENSRNOP00000084020:p.Ser15Ala
1	202877295	G	C	27	27	100	3319182901	ENSRNOG00000026114	Ap5b1	protein_coding	adaptor related protein complex 5 subunit beta 1 [Source:RGD Symbol;Acc:1562657]		ENSRNOT00000036185:c.463G>C; ENSRNOT00000119969:c.463G>C	ENSRNOP00000032524:p.Gly155Arg; ENSRNOP00000084020:p.Gly155Arg
1	202939364	C	T	22	22	100	3319163489	ENSRNOG00000020726	Sipa1	protein_coding	signal-induced proliferation-associated 1 [Source:RGD Symbol;Acc:1303184]		ENSRNOT00000028137:c.2857G>A	ENSRNOP00000028137:p.Glu953Lys
1	202992627	G	C	28	28	100	3319164710	ENSRNOG00000020784	Kcnk7	protein_coding	potassium two pore domain channel subfamily K member 7 [Source:RGD Symbol;Acc:1565025]		ENSRNOT00000028197:c.892G>C; ENSRNOT00000077526:c.*1757C>G; ENSRNOT00000080455:c.*1757C>G; ENSRNOT00000100324:c.*1757C>G; ENSRNOT00000110292:c.*1757C>G	ENSRNOP00000028197:p.Ala298Pro
1	203005659	G	A	25	25	100	3319172575	ENSRNOG00000056038	Ehbp1l1	protein_coding	EH domain binding protein 1-like 1 [Source:RGD Symbol;Acc:1563823]		ENSRNOT00000077526:c.3050C>T; ENSRNOT00000080455:c.781-982C>T; ENSRNOT00000100324:c.740-941C>T; ENSRNOT00000110292:c.3086C>T	ENSRNOP00000073917:p.Ala1017Val; ENSRNOP00000084078:p.Ala1029Val
1	203005825	C	T	29	29	100	3319163500	ENSRNOG00000056038	Ehbp1l1	protein_coding	EH domain binding protein 1-like 1 [Source:RGD Symbol;Acc:1563823]		ENSRNOT00000077526:c.2884G>A; ENSRNOT00000080455:c.781-1148G>A; ENSRNOT00000100324:c.740-1107G>A; ENSRNOT00000110292:c.2920G>A	ENSRNOP00000073917:p.Ala962Thr; ENSRNOP00000084078:p.Ala974Thr
1	203006662	A	G	26	27	96.2963	3319140317	ENSRNOG00000056038	Ehbp1l1	protein_coding	EH domain binding protein 1-like 1 [Source:RGD Symbol;Acc:1563823]		ENSRNOT00000077526:c.2047T>C; ENSRNOT00000080455:c.780+1459T>C; ENSRNOT00000100324:c.739+1583T>C; ENSRNOT00000110292:c.2083T>C	ENSRNOP00000073917:p.Cys683Arg; ENSRNOP00000084078:p.Cys695Arg
1	203007196	C	T	29	30	96.6667	3319175109	ENSRNOG00000056038	Ehbp1l1	protein_coding	EH domain binding protein 1-like 1 [Source:RGD Symbol;Acc:1563823]		ENSRNOT00000077526:c.1513G>A; ENSRNOT00000080455:c.780+925G>A; ENSRNOT00000100324:c.739+1049G>A; ENSRNOT00000110292:c.1549G>A	ENSRNOP00000073917:p.Ala505Thr; ENSRNOP00000084078:p.Ala517Thr
1	203008101	A	G	34	34	100	3319164718	ENSRNOG00000056038	Ehbp1l1	protein_coding	EH domain binding protein 1-like 1 [Source:RGD Symbol;Acc:1563823]		ENSRNOT00000077526:c.764T>C; ENSRNOT00000080455:c.780+20T>C; ENSRNOT00000100324:c.739+144T>C; ENSRNOT00000110292:c.800T>C	ENSRNOP00000073917:p.Leu255Pro; ENSRNOP00000084078:p.Leu267Pro
1	203161682	A	C	18	18	100	3319175223	ENSRNOG00000020881	Frmd8	protein_coding	FERM domain containing 8 [Source:RGD Symbol;Acc:1310323]		ENSRNOT00000028331:c.-122-67T>G; ENSRNOT00000092740:c.2T>G; ENSRNOT00000113145:c.86-67T>G	ENSRNOP00000076046:p.Met1?
1	203173614	G	A	19	19	100	3319173271	ENSRNOG00000030616	Slc25a45	protein_coding	solute carrier family 25, member 45 [Source:RGD Symbol;Acc:1589953]		ENSRNOT00000051979:c.752G>A; ENSRNOT00000117782:c.743G>A	ENSRNOP00000041281:p.Arg251Gln; ENSRNOP00000090677:p.Arg248Gln
1	203202649	A	G	35	35	100	3319158716	ENSRNOG00000020904	Cdc42ep2	protein_coding	CDC42 effector protein 2 [Source:RGD Symbol;Acc:1310253]		ENSRNOT00000028363:c.-3729T>C; ENSRNOT00000028379:c.485T>C; ENSRNOT00000084396:c.-3729T>C; ENSRNOT00000084800:c.*739T>C; ENSRNOT00000096503:c.485T>C; ENSRNOT00000105520:c.485T>C	ENSRNOP00000028379:p.Leu162Ser; ENSRNOP00000079453:p.Leu162Ser; ENSRNOP00000095646:p.Leu162Ser
1	203238428	G	A	30	30	100	3319176599	ENSRNOG00000020906	Pola2	protein_coding	DNA polymerase alpha 2, accessory subunit [Source:RGD Symbol;Acc:621817]		ENSRNOT00000028406:c.963+25C>T; ENSRNOT00000084800:c.988C>T; ENSRNOT00000115121:c.988C>T	ENSRNOP00000073312:p.Pro330Ser; ENSRNOP00000097329:p.Pro330Ser
1	203239107	T	C	12	12	100	3319181323	ENSRNOG00000020906	Pola2	protein_coding	DNA polymerase alpha 2, accessory subunit [Source:RGD Symbol;Acc:621817]		ENSRNOT00000028406:c.862A>G; ENSRNOT00000084800:c.862A>G; ENSRNOT00000115121:c.862A>G	ENSRNOP00000028406:p.Met288Val; ENSRNOP00000073312:p.Met288Val; ENSRNOP00000097329:p.Met288Val
1	203251088	C	T	25	25	100	3319169317	ENSRNOG00000020906	Pola2	protein_coding	DNA polymerase alpha 2, accessory subunit [Source:RGD Symbol;Acc:621817]		ENSRNOT00000028406:c.7G>A; ENSRNOT00000084800:c.7G>A; ENSRNOT00000115121:c.7G>A	ENSRNOP00000028406:p.Val3Met; ENSRNOP00000073312:p.Val3Met; ENSRNOP00000097329:p.Val3Met
1	203277361	T	A	23	23	100		ENSRNOG00000020935	Capn1	protein_coding	calpain 1 [Source:RGD Symbol;Acc:2267]		ENSRNOT00000028431:c.2155A>T; ENSRNOT00000065532:c.-3643A>T; ENSRNOT00000109854:c.-3643A>T	ENSRNOP00000028431:p.Ile719Phe
1	203277819	T	C	16	16	100	107275144	ENSRNOG00000020935	Capn1	protein_coding	calpain 1 [Source:RGD Symbol;Acc:2267]		ENSRNOT00000028431:c.1958A>G; ENSRNOT00000065532:c.-4101A>G; ENSRNOT00000109854:c.-4101A>G	ENSRNOP00000028431:p.His653Arg
1	203350011	T	C	12	12	100	3319164662	ENSRNOG00000020975	Mrpl49	protein_coding	mitochondrial ribosomal protein L49 [Source:RGD Symbol;Acc:1309920]		ENSRNOT00000028475:c.11A>G; ENSRNOT00000028481:c.-431T>C; ENSRNOT00000028482:c.-4208T>C; ENSRNOT00000115949:c.35A>G; ENSRNOT00000117176:c.-455T>C	ENSRNOP00000028475:p.Asn4Ser; ENSRNOP00000092288:p.Asn12Ser
1	203383270	T	G	22	22	100		ENSRNOG00000046635	Cdca5	protein_coding	cell division cycle associated 5 [Source:RGD Symbol;Acc:1560863]		ENSRNOT00000072493:c.546T>G; ENSRNOT00000075165:c.-4961A>C; ENSRNOT00000112710:c.-4961A>C; ENSRNOT00000113195:c.546T>G	ENSRNOP00000064620:p.Ile182Met; ENSRNOP00000081071:p.Ile182Met
1	203400734	A	G	21	21	100	3319166522	ENSRNOG00000021000	Naaladl1	protein_coding	N-acetylated alpha-linked acidic dipeptidase-like 1 [Source:RGD Symbol;Acc:620987]		ENSRNOT00000054835:c.88A>G; ENSRNOT00000095018:c.88A>G	ENSRNOP00000051719:p.Lys30Glu; ENSRNOP00000076454:p.Lys30Glu
1	203400965	C	T	20	20	100	3319158676	ENSRNOG00000021000	Naaladl1	protein_coding	N-acetylated alpha-linked acidic dipeptidase-like 1 [Source:RGD Symbol;Acc:620987]		ENSRNOT00000054835:c.238C>T; ENSRNOT00000095018:c.238C>T	ENSRNOP00000051719:p.Arg80Trp; ENSRNOP00000076454:p.Arg80Trp
1	203407585	A	G	20	20	100	3319174600	ENSRNOG00000021000	Naaladl1	protein_coding	N-acetylated alpha-linked acidic dipeptidase-like 1 [Source:RGD Symbol;Acc:620987]		ENSRNOT00000054835:c.1076A>G; ENSRNOT00000095018:c.1109A>G	ENSRNOP00000051719:p.Gln359Arg; ENSRNOP00000076454:p.Gln370Arg
1	203475687	G	C	15	15	100	3319180300	ENSRNOG00000021018	Batf2	protein_coding	basic leucine zipper ATF-like transcription factor 2 [Source:RGD Symbol;Acc:1311481]		ENSRNOT00000028527:c.623G>C	ENSRNOP00000028527:p.Arg208Pro
1	203613295	G	A	27	27	100	3319163483	ENSRNOG00000027456	Cdc42bpg	protein_coding	CDC42 binding protein kinase gamma [Source:RGD Symbol;Acc:1307260]		ENSRNOT00000038016:c.656G>A	ENSRNOP00000029466:p.Arg219His
1	203613939	G	T	33	33	100	3319174581	ENSRNOG00000027456	Cdc42bpg	protein_coding	CDC42 binding protein kinase gamma [Source:RGD Symbol;Acc:1307260]		ENSRNOT00000038016:c.1070G>T	ENSRNOP00000029466:p.Arg357Leu
1	203616853	T	C	32	32	100	3319174672	ENSRNOG00000027456	Cdc42bpg	protein_coding	CDC42 binding protein kinase gamma [Source:RGD Symbol;Acc:1307260]		ENSRNOT00000038016:c.1861T>C	ENSRNOP00000029466:p.Cys621Arg
1	203625326	A	G	24	24	100	3319179295	ENSRNOG00000027456	Cdc42bpg	protein_coding	CDC42 binding protein kinase gamma [Source:RGD Symbol;Acc:1307260]		ENSRNOT00000038016:c.4363A>G	ENSRNOP00000029466:p.Arg1455Gly
1	203655908	A	T	21	21	100	3319142376	ENSRNOG00000021061	Map4k2	protein_coding	mitogen activated protein kinase kinase kinase kinase 2 [Source:RGD Symbol;Acc:1308199]		ENSRNOT00000064798:c.1633A>T	ENSRNOP00000059958:p.Thr545Ser
1	203698841	G	T	4	26	15.3846		ENSRNOG00000021090	Pygm	protein_coding	glycogen phosphorylase, muscle associated [Source:RGD Symbol;Acc:3461]		ENSRNOT00000028636:c.1806G>T; ENSRNOT00000094854:c.1542G>T; ENSRNOT00000097542:c.1773G>T; ENSRNOT00000099163:c.1767G>T	ENSRNOP00000028636:p.Arg602Ser; ENSRNOP00000081606:p.Arg589Ser; ENSRNOP00000085985:p.Arg591Ser; ENSRNOP00000089298:p.Arg514Ser
1	204213433	T	C	4	18	22.2222		ENSRNOG00000021164	Stip1	protein_coding	stress-induced phosphoprotein 1 [Source:RGD Symbol;Acc:621599]		ENSRNOT00000028743:c.1174A>G; ENSRNOT00000106195:c.1135A>G; ENSRNOT00000114858:c.1174A>G; ENSRNOT00000116635:c.1174A>G	ENSRNOP00000028743:p.Arg392Gly; ENSRNOP00000090374:p.Arg392Gly; ENSRNOP00000091714:p.Arg392Gly; ENSRNOP00000095455:p.Arg379Gly
1	205853780	G	T	3	21	14.2857		ENSRNOG00000020047	Tut1	protein_coding	terminal uridylyl transferase 1, U6 snRNA-specific [Source:RGD Symbol;Acc:1561043]		ENSRNOT00000027187:c.411G>T; ENSRNOT00000119081:c.192G>T	ENSRNOP00000027187:p.Lys137Asn; ENSRNOP00000090512:p.Lys64Asn
1	207444207	G	C	27	27	100	105298016	ENSRNOG00000020884	Cd6	protein_coding	Cd6 molecule [Source:RGD Symbol;Acc:2312]		ENSRNOT00000028347:c.1897C>G; ENSRNOT00000054809:c.*224C>G; ENSRNOT00000054811:c.1072C>G	ENSRNOP00000028347:p.His633Asp; ENSRNOP00000051696:p.His358Asp
1	207507558	A	T	10	10	100	8158688	ENSRNOG00000021338	Tmem132a	protein_coding	transmembrane protein 132A [Source:RGD Symbol;Acc:727936]		ENSRNOT00000028971:c.2833T>A; ENSRNOT00000029443:c.*533A>T	ENSRNOP00000037012:p.Ser945Thr
1	207508206	C	T	27	27	100	106989824	ENSRNOG00000021338	Tmem132a	protein_coding	transmembrane protein 132A [Source:RGD Symbol;Acc:727936]		ENSRNOT00000028971:c.2185G>A; ENSRNOT00000029443:c.*1181C>T	ENSRNOP00000037012:p.Glu729Lys
1	207523274	G	A	30	30	100	105598790	ENSRNOG00000028017	Tmem109	protein_coding	transmembrane protein 109 [Source:RGD Symbol;Acc:1359538]		ENSRNOT00000028971:c.-4660C>T; ENSRNOT00000038807:c.85C>T; ENSRNOT00000103126:c.142C>T; ENSRNOT00000118882:c.85C>T	ENSRNOP00000036054:p.His29Tyr; ENSRNOP00000090031:p.His29Tyr; ENSRNOP00000097054:p.His48Tyr
1	207565400	A	G	22	22	100	8155206	ENSRNOG00000020907	Zp1	protein_coding	zona pellucida glycoprotein 1 [Source:RGD Symbol;Acc:620604]		ENSRNOT00000028396:c.587T>C	ENSRNOP00000028396:p.Leu196Pro
1	207595989	A	T	31	31	100	106909001	ENSRNOG00000020925	Ccdc86	protein_coding	coiled-coil domain containing 86 [Source:RGD Symbol;Acc:1359280]		ENSRNOT00000028405:c.539T>A	ENSRNOP00000028405:p.Leu180Gln
1	207662058	G	A	25	25	100	199242564	ENSRNOG00000042330	Ms4a18	protein_coding	membrane spanning 4-domains A18 [Source:RGD Symbol;Acc:2323808]		ENSRNOT00000067235:c.367C>T	ENSRNOP00000063480:p.Pro123Ser
1	207712401	A	G	26	27	96.2963	197876189	ENSRNOG00000069558	gene:ENSRNOG00000069558	protein_coding			ENSRNOT00000095465:c.70A>G	ENSRNOP00000094023:p.Ser24Gly
1	207744232	A	G	29	29	100	105061603	ENSRNOG00000020939	Ms4a8	protein_coding	membrane spanning 4-domains A8 [Source:RGD Symbol;Acc:1309035]		ENSRNOT00000063879:c.89T>C	ENSRNOP00000062507:p.Ile30Thr
1	208967922	G	T	2	14	14.2857		ENSRNOG00000070229	Or4d11	protein_coding	olfactory receptor family 4 subfamily D member 11 [Source:RGD Symbol;Acc:1334346]		ENSRNOT00000114147:c.504C>A	ENSRNOP00000088219:p.Phe168Leu
1	213197727	C	A	4	16	25		ENSRNOG00000013971	Psat1	protein_coding	phosphoserine aminotransferase 1 [Source:RGD Symbol;Acc:735170]		ENSRNOT00000082442:c.1018G>T; ENSRNOT00000083372:c.376G>T	ENSRNOP00000074840:p.Gly340Cys; ENSRNOP00000075340:p.Gly126Cys
1	222558271	C	A	23	23	100	107146730	ENSRNOG00000050486	Foxd4	protein_coding	forkhead box D4 [Source:RGD Symbol;Acc:621716]		ENSRNOT00000071075:c.889G>T	ENSRNOP00000088650:p.Ala297Ser
1	222558955	A	C	27	27	100	107500617	ENSRNOG00000050486	Foxd4	protein_coding	forkhead box D4 [Source:RGD Symbol;Acc:621716]		ENSRNOT00000071075:c.205T>G	ENSRNOP00000088650:p.Trp69Gly
1	222564854	T	C	24	24	100	198459512	ENSRNOG00000015516	Zng1a	protein_coding	Zn regulated GTPase metalloprotein activator 1A [Source:RGD Symbol;Acc:708495]		ENSRNOT00000117595:c.1096A>G	ENSRNOP00000081535:p.Lys366Glu
1	222605062	C	T	26	26	100	105053167	ENSRNOG00000015516	Zng1a	protein_coding	Zn regulated GTPase metalloprotein activator 1A [Source:RGD Symbol;Acc:708495]		ENSRNOT00000021185:c.242G>A; ENSRNOT00000104262:c.242G>A; ENSRNOT00000105156:c.242G>A; ENSRNOT00000108052:c.242G>A; ENSRNOT00000117595:c.242G>A; ENSRNOT00000120079:c.242G>A	ENSRNOP00000021185:p.Ser81Asn; ENSRNOP00000081535:p.Ser81Asn; ENSRNOP00000081860:p.Ser81Asn; ENSRNOP00000087771:p.Ser81Asn; ENSRNOP00000088617:p.Ser81Asn; ENSRNOP00000097012:p.Ser81Asn
1	222720665	G	A	22	22	100	105309122	ENSRNOG00000015894	Dock8	protein_coding	dedicator of cytokinesis 8 [Source:RGD Symbol;Acc:1561588]		ENSRNOT00000015668:c.437G>A; ENSRNOT00000101118:c.416G>A; ENSRNOT00000110654:c.350G>A; ENSRNOT00000119197:c.437G>A; ENSRNOT00000120209:c.446G>A	ENSRNOP00000015668:p.Arg146Lys; ENSRNOP00000089814:p.Arg149Lys; ENSRNOP00000090874:p.Arg117Lys; ENSRNOP00000092756:p.Arg146Lys; ENSRNOP00000093314:p.Arg139Lys
1	223047330	G	A	25	25	100	198176884	ENSRNOG00000016023	Kank1	protein_coding	KN motif and ankyrin repeat domains 1 [Source:RGD Symbol;Acc:1307714]		ENSRNOT00000021496:c.-1973G>A; ENSRNOT00000080689:c.-4974G>A; ENSRNOT00000100961:c.32-2055G>A; ENSRNOT00000107412:c.32-2055G>A; ENSRNOT00000110548:c.47G>A	ENSRNOP00000097599:p.Arg16His
1	223050810	A	G	25	25	100	197297527	ENSRNOG00000016023	Kank1	protein_coding	KN motif and ankyrin repeat domains 1 [Source:RGD Symbol;Acc:1307714]		ENSRNOT00000021496:c.1445A>G; ENSRNOT00000080689:c.-1494A>G; ENSRNOT00000100961:c.1457A>G; ENSRNOT00000107412:c.1457A>G; ENSRNOT00000110548:c.1550A>G	ENSRNOP00000021496:p.Gln482Arg; ENSRNOP00000080934:p.Gln486Arg; ENSRNOP00000089539:p.Gln486Arg; ENSRNOP00000097599:p.Gln517Arg
1	223050963	T	C	22	22	100	199360009	ENSRNOG00000016023	Kank1	protein_coding	KN motif and ankyrin repeat domains 1 [Source:RGD Symbol;Acc:1307714]		ENSRNOT00000021496:c.1598T>C; ENSRNOT00000080689:c.-1341T>C; ENSRNOT00000100961:c.1610T>C; ENSRNOT00000107412:c.1610T>C; ENSRNOT00000110548:c.1703T>C	ENSRNOP00000021496:p.Met533Thr; ENSRNOP00000080934:p.Met537Thr; ENSRNOP00000089539:p.Met537Thr; ENSRNOP00000097599:p.Met568Thr
1	223051811	C	G	23	23	100	198123901	ENSRNOG00000016023	Kank1	protein_coding	KN motif and ankyrin repeat domains 1 [Source:RGD Symbol;Acc:1307714]		ENSRNOT00000021496:c.2446C>G; ENSRNOT00000080689:c.-493C>G; ENSRNOT00000100961:c.2458C>G; ENSRNOT00000107412:c.2458C>G; ENSRNOT00000110548:c.2551C>G	ENSRNOP00000021496:p.Pro816Ala; ENSRNOP00000080934:p.Pro820Ala; ENSRNOP00000089539:p.Pro820Ala; ENSRNOP00000097599:p.Pro851Ala
1	223070895	G	A	28	28	100	105024511	ENSRNOG00000016023	Kank1	protein_coding	KN motif and ankyrin repeat domains 1 [Source:RGD Symbol;Acc:1307714]		ENSRNOT00000021496:c.3884G>A; ENSRNOT00000080689:c.386G>A; ENSRNOT00000100961:c.3644G>A; ENSRNOT00000107412:c.3896G>A; ENSRNOT00000110548:c.3989G>A	ENSRNOP00000021496:p.Ser1295Asn; ENSRNOP00000071999:p.Ser129Asn; ENSRNOP00000080934:p.Ser1215Asn; ENSRNOP00000089539:p.Ser1299Asn; ENSRNOP00000097599:p.Ser1330Asn
1	224332933	T	G	3	14	21.4286		ENSRNOG00000011931	Smarca2	protein_coding	SWI/SNF related, matrix associated, actin dependent regulator of chromatin, subfamily a, member 2 [Source:RGD Symbol;Acc:1302988]		ENSRNOT00000016740:c.4103T>G; ENSRNOT00000080124:c.4103T>G; ENSRNOT00000095776:c.4103T>G; ENSRNOT00000097032:c.230T>G; ENSRNOT00000110315:c.74T>G; ENSRNOT00000114205:c.146T>G; ENSRNOT00000116235:c.200T>G	ENSRNOP00000016740:p.Val1368Gly; ENSRNOP00000069210:p.Val1368Gly; ENSRNOP00000079036:p.Val77Gly; ENSRNOP00000080701:p.Val25Gly; ENSRNOP00000082355:p.Val49Gly; ENSRNOP00000089540:p.Val67Gly; ENSRNOP00000095555:p.Val1368Gly
1	225741258	C	T	29	29	100	3319214507	ENSRNOG00000066761	gene:ENSRNOG00000066761	protein_coding		Possible splice site disruption	ENSRNOT00000097175:c.100G>A	ENSRNOP00000093113:p.Ala34Thr
1	225742115	C	T	24	24	100	3319213870	ENSRNOG00000066761	gene:ENSRNOG00000066761	protein_coding			ENSRNOT00000097175:c.29G>A	ENSRNOP00000093113:p.Arg10His
1	228385021	A	T	21	21	100	198376801	ENSRNOG00000048688	Dkk1	protein_coding	dickkopf WNT signaling pathway inhibitor 1 [Source:RGD Symbol;Acc:1307313]		ENSRNOT00000074393:c.49T>A	ENSRNOP00000064286:p.Ser17Thr
1	229784089	G	T	17	17	100		ENSRNOG00000033195	A1cf	protein_coding	APOBEC1 complementation factor [Source:RGD Symbol;Acc:619834]		ENSRNOT00000067643:c.237G>T; ENSRNOT00000106085:c.237G>T	ENSRNOP00000062802:p.Met79Ile; ENSRNOP00000095037:p.Met79Ile
1	229784091	T	G	18	18	100		ENSRNOG00000033195	A1cf	protein_coding	APOBEC1 complementation factor [Source:RGD Symbol;Acc:619834]		ENSRNOT00000067643:c.239T>G; ENSRNOT00000106085:c.239T>G	ENSRNOP00000062802:p.Val80Gly; ENSRNOP00000095037:p.Val80Gly
1	232123580	C	G	2	12	16.6667		ENSRNOG00000036603	Ifit1bl	protein_coding	interferon-induced protein with tetratricopeptide repeats 1B-like [Source:RGD Symbol;Acc:1304872]		ENSRNOT00000025770:c.-6645C>G; ENSRNOT00000076802:c.1105G>C; ENSRNOT00000094113:c.1105G>C; ENSRNOT00000095556:c.1105G>C; ENSRNOT00000098477:c.1225G>C	ENSRNOP00000067979:p.Val369Leu; ENSRNOP00000084509:p.Val369Leu; ENSRNOP00000085524:p.Val369Leu; ENSRNOP00000095786:p.Val409Leu
1	235471896	C	T	5	31	16.129		ENSRNOG00000016750	Cyp26a1	protein_coding	cytochrome P450, family 26, subfamily a, polypeptide 1 [Source:RGD Symbol;Acc:620161]		ENSRNOT00000022549:c.295C>T	ENSRNOP00000022549:p.Arg99Cys
1	235685906	C	T	25	25	100	106241569	ENSRNOG00000016117	Myof	protein_coding	myoferlin [Source:RGD Symbol;Acc:1564216]		ENSRNOT00000021546:c.5381G>A; ENSRNOT00000089456:c.5393G>A; ENSRNOT00000115400:c.5411G>A; ENSRNOT00000117893:c.5270G>A; ENSRNOT00000120274:c.5237G>A	ENSRNOP00000021546:p.Arg1794Lys; ENSRNOP00000073727:p.Arg1798Lys; ENSRNOP00000079914:p.Arg1804Lys; ENSRNOP00000085203:p.Arg1746Lys; ENSRNOP00000091601:p.Arg1757Lys
1	235844726	G	C	29	29	100	105544960	ENSRNOG00000016377	Cep55	protein_coding	centrosomal protein 55 [Source:RGD Symbol;Acc:1305340]		ENSRNOT00000022133:c.1037G>C	ENSRNOP00000022133:p.Ser346Thr
1	235844747	G	A	30	30	100	106695385	ENSRNOG00000016377	Cep55	protein_coding	centrosomal protein 55 [Source:RGD Symbol;Acc:1305340]		ENSRNOT00000022133:c.1058G>A	ENSRNOP00000022133:p.Arg353Gln
1	235929584	G	A	21	21	100	107076114	ENSRNOG00000016593	Pde6c	protein_coding	phosphodiesterase 6C [Source:RGD Symbol;Acc:1309844]		ENSRNOT00000022317:c.877G>A; ENSRNOT00000117700:c.877G>A	ENSRNOP00000022317:p.Glu293Lys; ENSRNOP00000087890:p.Glu293Lys
1	235930781	A	G	22	22	100	107330845	ENSRNOG00000016593	Pde6c	protein_coding	phosphodiesterase 6C [Source:RGD Symbol;Acc:1309844]		ENSRNOT00000022317:c.1054A>G; ENSRNOT00000117700:c.1054A>G	ENSRNOP00000022317:p.Ile352Val; ENSRNOP00000087890:p.Ile352Val
1	235939005	A	G	28	28	100	104996657	ENSRNOG00000016593	Pde6c	protein_coding	phosphodiesterase 6C [Source:RGD Symbol;Acc:1309844]		ENSRNOT00000022317:c.1435A>G; ENSRNOT00000117700:c.1435A>G	ENSRNOP00000022317:p.Ile479Val; ENSRNOP00000087890:p.Ile479Val
1	235939012	T	A	31	31	100	107199748	ENSRNOG00000016593	Pde6c	protein_coding	phosphodiesterase 6C [Source:RGD Symbol;Acc:1309844]		ENSRNOT00000022317:c.1442T>A; ENSRNOT00000117700:c.1442T>A	ENSRNOP00000022317:p.Val481Glu; ENSRNOP00000087890:p.Val481Glu
1	235970525	C	T	25	25	100	107185074	ENSRNOG00000015235	Fra10ac1	protein_coding	FRA10A associated CGG repeat 1 [Source:RGD Symbol;Acc:1309482]		ENSRNOT00000020620:c.857G>A; ENSRNOT00000095503:c.839G>A; ENSRNOT00000110182:c.793G>A	ENSRNOP00000020620:p.Gly286Asp; ENSRNOP00000079231:p.Gly280Asp; ENSRNOP00000090840:p.Val265Met
1	236486248	G	A	22	22	100	106936532	ENSRNOG00000014276	Plce1	protein_coding	phospholipase C, epsilon 1 [Source:RGD Symbol;Acc:69424]		ENSRNOT00000067149:c.3697G>A; ENSRNOT00000079219:c.3697G>A	ENSRNOP00000062667:p.Ala1233Thr; ENSRNOP00000072165:p.Ala1233Thr
1	236782616	G	A	21	21	100	105846496	ENSRNOG00000052810	Cyp2c11	protein_coding	cytochrome P450, subfamily 2, polypeptide 11 [Source:RGD Symbol;Acc:2469]		ENSRNOT00000088853:c.952G>A	ENSRNOP00000074503:p.Asp318Asn
1	236890531	G	C	12	12	100	105164086	ENSRNOG00000013241	Cyp2c24	protein_coding	cytochrome P450, family 2, subfamily c, polypeptide 24 [Source:RGD Symbol;Acc:1563697]		ENSRNOT00000054729:c.334G>C	ENSRNOP00000051612:p.Val112Leu
1	236890571	A	G	12	12	100	105527307	ENSRNOG00000013241	Cyp2c24	protein_coding	cytochrome P450, family 2, subfamily c, polypeptide 24 [Source:RGD Symbol;Acc:1563697]		ENSRNOT00000054729:c.374A>G	ENSRNOP00000051612:p.His125Arg
1	236931222	C	T	26	26	100	3319250903	ENSRNOG00000013241	Cyp2c24	protein_coding	cytochrome P450, family 2, subfamily c, polypeptide 24 [Source:RGD Symbol;Acc:1563697]		ENSRNOT00000054729:c.950C>T	ENSRNOP00000051612:p.Thr317Ile
1	237142287	T	A	4	24	16.6667		ENSRNOG00000056733	LOC100912265	protein_coding	cytochrome P450 2C26-like [Source:RGD Symbol;Acc:6488119]		ENSRNOT00000120280:c.708T>A	ENSRNOP00000092610:p.Asn236Lys
1	237150216	C	T	9	17	52.9412		ENSRNOG00000056733	LOC100912265	protein_coding	cytochrome P450 2C26-like [Source:RGD Symbol;Acc:6488119]		ENSRNOT00000120280:c.1069C>T	ENSRNOP00000092610:p.Arg357*
1	237151835	C	T	7	31	22.5806		ENSRNOG00000056733	LOC100912265	protein_coding	cytochrome P450 2C26-like [Source:RGD Symbol;Acc:6488119]		ENSRNOT00000120280:c.1226C>T	ENSRNOP00000092610:p.Pro409Leu
1	237276705	A	G	15	80	18.75		ENSRNOG00000054181	Cyp2c6v1	protein_coding	cytochrome P450, family 2, subfamily C, polypeptide 6, variant 1 [Source:RGD Symbol;Acc:619934]		ENSRNOT00000098366:c.824A>G; ENSRNOT00000110969:c.710A>G	ENSRNOP00000081674:p.Asn275Ser; ENSRNOP00000096101:p.Asn237Ser
1	237276720	C	T	13	81	16.0494		ENSRNOG00000054181	Cyp2c6v1	protein_coding	cytochrome P450, family 2, subfamily C, polypeptide 6, variant 1 [Source:RGD Symbol;Acc:619934]		ENSRNOT00000098366:c.839C>T; ENSRNOT00000110969:c.725C>T	ENSRNOP00000081674:p.Ser280Leu; ENSRNOP00000096101:p.Ser242Leu
1	237276746	A	G	11	78	14.1026		ENSRNOG00000054181	Cyp2c6v1	protein_coding	cytochrome P450, family 2, subfamily C, polypeptide 6, variant 1 [Source:RGD Symbol;Acc:619934]		ENSRNOT00000098366:c.865A>G; ENSRNOT00000110969:c.751A>G	ENSRNOP00000081674:p.Ile289Val; ENSRNOP00000096101:p.Ile251Val
1	237276768	G	C	18	83	21.6867		ENSRNOG00000054181	Cyp2c6v1	protein_coding	cytochrome P450, family 2, subfamily C, polypeptide 6, variant 1 [Source:RGD Symbol;Acc:619934]		ENSRNOT00000098366:c.887G>C; ENSRNOT00000110969:c.773G>C	ENSRNOP00000081674:p.Gly296Ala; ENSRNOP00000096101:p.Gly258Ala
1	237276828	G	A	15	87	17.2414		ENSRNOG00000054181	Cyp2c6v1	protein_coding	cytochrome P450, family 2, subfamily C, polypeptide 6, variant 1 [Source:RGD Symbol;Acc:619934]		ENSRNOT00000098366:c.947G>A; ENSRNOT00000110969:c.833G>A	ENSRNOP00000081674:p.Cys316Tyr; ENSRNOP00000096101:p.Cys278Tyr
1	237332792	G	T	18	70	25.7143		ENSRNOG00000021405	Cyp2c7	protein_coding	cytochrome P450, family 2, subfamily c, polypeptide 7 [Source:RGD Symbol;Acc:620379]		ENSRNOT00000040325:c.79G>T	ENSRNOP00000045029:p.Val27Phe
1	237332813	C	A	25	72	34.7222		ENSRNOG00000021405	Cyp2c7	protein_coding	cytochrome P450, family 2, subfamily c, polypeptide 7 [Source:RGD Symbol;Acc:620379]		ENSRNOT00000040325:c.100C>A	ENSRNOP00000045029:p.Leu34Ile
1	237332943	T	C	15	71	21.1268		ENSRNOG00000021405	Cyp2c7	protein_coding	cytochrome P450, family 2, subfamily c, polypeptide 7 [Source:RGD Symbol;Acc:620379]		ENSRNOT00000040325:c.230T>C	ENSRNOP00000045029:p.Leu77Ser
1	237342114	T	C	24	61	39.3443		ENSRNOG00000021405	Cyp2c7	protein_coding	cytochrome P450, family 2, subfamily c, polypeptide 7 [Source:RGD Symbol;Acc:620379]		ENSRNOT00000040325:c.349T>C	ENSRNOP00000045029:p.Phe117Leu
1	237353078	G	A	22	68	32.3529		ENSRNOG00000021405	Cyp2c7	protein_coding	cytochrome P450, family 2, subfamily c, polypeptide 7 [Source:RGD Symbol;Acc:620379]		ENSRNOT00000040325:c.716G>A	ENSRNOP00000045029:p.Cys239Tyr
1	237353143	A	G	22	59	37.2881		ENSRNOG00000021405	Cyp2c7	protein_coding	cytochrome P450, family 2, subfamily c, polypeptide 7 [Source:RGD Symbol;Acc:620379]		ENSRNOT00000040325:c.781A>G	ENSRNOP00000045029:p.Asn261Asp
1	237384027	G	A	57	78	73.0769		ENSRNOG00000021405	Cyp2c7	protein_coding	cytochrome P450, family 2, subfamily c, polypeptide 7 [Source:RGD Symbol;Acc:620379]		ENSRNOT00000040325:c.1147G>A	ENSRNOP00000045029:p.Asp383Asn
1	237388409	T	G	12	68	17.6471		ENSRNOG00000021405	Cyp2c7	protein_coding	cytochrome P450, family 2, subfamily c, polypeptide 7 [Source:RGD Symbol;Acc:620379]		ENSRNOT00000040325:c.1478T>G	ENSRNOP00000045029:p.Met493Arg
1	237694080	T	G	31	31	100		ENSRNOG00000024016	LOC120093077	protein_coding	cytochrome P450 2C6 [Source:RGD Symbol;Acc:41261854]		ENSRNOT00000092985:c.168+808T>G; ENSRNOT00000092999:c.200T>G; ENSRNOT00000098119:c.168+808T>G	ENSRNOP00000075960:p.Ile67Arg
1	237695046	A	C	15	39	38.4615		ENSRNOG00000024016	LOC120093077	protein_coding	cytochrome P450 2C6 [Source:RGD Symbol;Acc:41261854]		ENSRNOT00000092985:c.211A>C; ENSRNOT00000092999:c.248-295A>C; ENSRNOT00000098119:c.211A>C	ENSRNOP00000075936:p.Met71Leu; ENSRNOP00000086063:p.Met71Leu
1	237695347	T	C	11	25	44		ENSRNOG00000024016	LOC120093077	protein_coding	cytochrome P450 2C6 [Source:RGD Symbol;Acc:41261854]		ENSRNOT00000092985:c.338T>C; ENSRNOT00000092999:c.254T>C; ENSRNOT00000098119:c.338T>C	ENSRNOP00000075936:p.Val113Ala; ENSRNOP00000075960:p.Val85Ala; ENSRNOP00000086063:p.Val113Ala
1	237696466	A	G	12	31	38.7097		ENSRNOG00000024016	LOC120093077	protein_coding	cytochrome P450 2C6 [Source:RGD Symbol;Acc:41261854]		ENSRNOT00000092985:c.619A>G; ENSRNOT00000092999:c.*56A>G; ENSRNOT00000098119:c.619A>G	ENSRNOP00000075936:p.Ile207Val; ENSRNOP00000086063:p.Ile207Val
1	237697626	G	A	17	34	50		ENSRNOG00000024016	LOC120093077	protein_coding	cytochrome P450 2C6 [Source:RGD Symbol;Acc:41261854]		ENSRNOT00000092985:c.711G>A; ENSRNOT00000092999:c.*148G>A; ENSRNOT00000098119:c.711G>A	ENSRNOP00000075936:p.Met237Ile; ENSRNOP00000086063:p.Met237Ile
1	237697634	A	T	16	33	48.4848		ENSRNOG00000024016	LOC120093077	protein_coding	cytochrome P450 2C6 [Source:RGD Symbol;Acc:41261854]		ENSRNOT00000092985:c.719A>T; ENSRNOT00000092999:c.*156A>T; ENSRNOT00000098119:c.719A>T	ENSRNOP00000075936:p.Asn240Ile; ENSRNOP00000086063:p.Asn240Ile
1	237812142	C	A	8	35	22.8571		ENSRNOG00000024016	LOC120093077	protein_coding	cytochrome P450 2C6 [Source:RGD Symbol;Acc:41261854]		ENSRNOT00000092985:c.819+114408C>A; ENSRNOT00000095788:c.899C>A; ENSRNOT00000107055:c.860C>A	ENSRNOP00000085080:p.Ala300Glu; ENSRNOP00000093998:p.Ala287Glu
1	237976020	A	G	3	13	23.0769		ENSRNOG00000024016	LOC120093077	protein_coding	cytochrome P450 2C6 [Source:RGD Symbol;Acc:41261854]		ENSRNOT00000054742:c.1405A>G; ENSRNOT00000092928:c.1285A>G; ENSRNOT00000092985:c.1405A>G; ENSRNOT00000093050:c.1291A>G	ENSRNOP00000051625:p.Thr469Ala; ENSRNOP00000075936:p.Thr469Ala; ENSRNOP00000076032:p.Thr429Ala; ENSRNOP00000094011:p.Thr431Ala
1	238246651	C	A	15	91	16.4835	3319250919	ENSRNOG00000046080	AABR07004560.1	protein_coding			ENSRNOT00000030039:c.181+820C>A; ENSRNOT00000086862:c.134C>A	ENSRNOP00000068812:p.Pro45Gln
1	238246692	G	T	73	94	77.6596		ENSRNOG00000046080	AABR07004560.1	protein_coding			ENSRNOT00000030039:c.181+861G>T; ENSRNOT00000086862:c.175G>T	ENSRNOP00000068812:p.Ala59Ser
1	238246759	T	C	36	82	43.9024		ENSRNOG00000046080	AABR07004560.1	protein_coding			ENSRNOT00000030039:c.181+928T>C; ENSRNOT00000086862:c.242T>C	ENSRNOP00000068812:p.Leu81Pro
1	238250226	T	A	18	41	43.9024		ENSRNOG00000046080	AABR07004560.1	protein_coding			ENSRNOT00000030039:c.185T>A; ENSRNOT00000086862:c.263-2949T>A	ENSRNOP00000036896:p.Val62Glu
1	238253282	C	T	4	25	16		ENSRNOG00000046080	AABR07004560.1	protein_coding			ENSRNOT00000030039:c.355C>T; ENSRNOT00000086862:c.370C>T	ENSRNOP00000036896:p.Arg119*; ENSRNOP00000068812:p.Arg124*
1	238254917	C	T	30	63	47.619		ENSRNOG00000046080	AABR07004560.1	protein_coding			ENSRNOT00000030039:c.512C>T; ENSRNOT00000086862:c.527C>T	ENSRNOP00000036896:p.Pro171Leu; ENSRNOP00000068812:p.Pro176Leu
1	238255035	G	T	11	36	30.5556		ENSRNOG00000046080	AABR07004560.1	protein_coding			ENSRNOT00000030039:c.577+53G>T; ENSRNOT00000086862:c.645G>T	ENSRNOP00000068812:p.Met215Ile
1	238255099	A	G	10	32	31.25		ENSRNOG00000046080	AABR07004560.1	protein_coding			ENSRNOT00000030039:c.577+117A>G; ENSRNOT00000086862:c.709A>G	ENSRNOP00000068812:p.Arg237Gly
1	238255108	G	A	9	31	29.0323		ENSRNOG00000046080	AABR07004560.1	protein_coding			ENSRNOT00000030039:c.577+126G>A; ENSRNOT00000086862:c.718G>A	ENSRNOP00000068812:p.Val240Met
1	238569941	G	C	22	22	100	197992157	ENSRNOG00000067792	gene:ENSRNOG00000067792	protein_coding			ENSRNOT00000096695:c.114C>G	ENSRNOP00000095442:p.Asp38Glu
1	238744627	G	A	26	26	100	3319213155	ENSRNOG00000047945	Cyp2c12	protein_coding	cytochrome P450, family 2, subfamily c, polypeptide 12 [Source:RGD Symbol;Acc:2470]		ENSRNOT00000015801:c.701C>T	ENSRNOP00000015802:p.Ser234Leu
1	238948920	A	G	26	26	100	107331680	ENSRNOG00000067782	gene:ENSRNOG00000067782	protein_coding			ENSRNOT00000114654:c.47T>C	ENSRNOP00000094396:p.Leu16Pro
1	239739776	G	A	29	29	100	3319238209	ENSRNOG00000036592	Zfp518a	protein_coding	zinc finger protein 518A [Source:RGD Symbol;Acc:1305314]		ENSRNOT00000054717:c.1108G>A; ENSRNOT00000097947:c.1108G>A; ENSRNOT00000098938:c.1108G>A; ENSRNOT00000105629:c.1108G>A; ENSRNOT00000111652:c.1108G>A	ENSRNOP00000051600:p.Glu370Lys; ENSRNOP00000080397:p.Glu370Lys; ENSRNOP00000092189:p.Glu370Lys; ENSRNOP00000095709:p.Glu370Lys; ENSRNOP00000096129:p.Glu370Lys
1	239893517	C	T	21	21	100	3319240509	ENSRNOG00000022386	Opalin	protein_coding	oligodendrocytic myelin paranodal and inner loop protein [Source:RGD Symbol;Acc:1307776]		ENSRNOT00000030656:c.290G>A	ENSRNOP00000029913:p.Arg97Gln
1	239893544	T	C	22	22	100	199011043	ENSRNOG00000022386	Opalin	protein_coding	oligodendrocytic myelin paranodal and inner loop protein [Source:RGD Symbol;Acc:1307776]		ENSRNOT00000030656:c.263A>G	ENSRNOP00000029913:p.Gln88Arg
1	239904181	A	G	16	16	100	198865204	ENSRNOG00000022386	Opalin	protein_coding	oligodendrocytic myelin paranodal and inner loop protein [Source:RGD Symbol;Acc:1307776]		ENSRNOT00000030656:c.32T>C	ENSRNOP00000029913:p.Leu11Ser
1	240143557	C	T	21	21	100	106613177	ENSRNOG00000013309	Pik3ap1	protein_coding	phosphoinositide-3-kinase adaptor protein 1 [Source:RGD Symbol;Acc:1307744]		ENSRNOT00000017938:c.1157G>A; ENSRNOT00000065632:c.1157G>A	ENSRNOP00000017938:p.Arg386Lys; ENSRNOP00000060785:p.Arg386Lys
1	240357709	T	A	32	32	100	65377056	ENSRNOG00000042679	Lcor	protein_coding	ligand dependent nuclear receptor corepressor [Source:RGD Symbol;Acc:1311704]		ENSRNOT00000076073:c.-200-121T>A; ENSRNOT00000076842:c.298-121T>A; ENSRNOT00000114870:c.210T>A; ENSRNOT00000114892:c.-183-121T>A; ENSRNOT00000116728:c.-68+16468T>A	ENSRNOP00000076922:p.Tyr70*
1	240370493	A	G	21	21	100	107218771	ENSRNOG00000042679	Lcor	protein_coding	ligand dependent nuclear receptor corepressor [Source:RGD Symbol;Acc:1311704]		ENSRNOT00000076073:c.-68+12531A>G; ENSRNOT00000076842:c.1301A>G; ENSRNOT00000114870:c.1334A>G; ENSRNOT00000114892:c.332+3249A>G; ENSRNOT00000116728:c.-67-20560A>G	ENSRNOP00000068372:p.Asn434Ser; ENSRNOP00000076922:p.Asn445Ser
1	240393651	G	T	32	32	100	106049256	ENSRNOG00000042679	Lcor	protein_coding	ligand dependent nuclear receptor corepressor [Source:RGD Symbol;Acc:1311704]		ENSRNOT00000076073:c.2532G>T; ENSRNOT00000114892:c.2889G>T; ENSRNOT00000116728:c.2448G>T	ENSRNOP00000068079:p.Trp844Cys; ENSRNOP00000076484:p.Trp963Cys; ENSRNOP00000083926:p.Trp816Cys
1	240393908	G	A	35	35	100	107349859	ENSRNOG00000042679	Lcor	protein_coding	ligand dependent nuclear receptor corepressor [Source:RGD Symbol;Acc:1311704]		ENSRNOT00000076073:c.2789G>A; ENSRNOT00000114892:c.3146G>A; ENSRNOT00000116728:c.2705G>A	ENSRNOP00000068079:p.Ser930Asn; ENSRNOP00000076484:p.Ser1049Asn; ENSRNOP00000083926:p.Ser902Asn
1	240672763	T	C	22	22	100	8164193	ENSRNOG00000048495	Rrp12	protein_coding	ribosomal RNA processing 12 [Source:RGD Symbol;Acc:1591867]		ENSRNOT00000073193:c.3866A>G; ENSRNOT00000104671:c.3503A>G	ENSRNOP00000063945:p.His1289Arg; ENSRNOP00000096109:p.His1168Arg
1	240695786	T	C	29	29	100	3319216805	ENSRNOG00000048495	Rrp12	protein_coding	ribosomal RNA processing 12 [Source:RGD Symbol;Acc:1591867]		ENSRNOT00000073193:c.943A>G; ENSRNOT00000104671:c.586A>G	ENSRNOP00000063945:p.Met315Val; ENSRNOP00000096109:p.Met196Val
1	240928330	C	T	19	19	100	3319249692	ENSRNOG00000014675	Pi4k2a	protein_coding	phosphatidylinositol 4-kinase type 2 alpha [Source:RGD Symbol;Acc:620485]		ENSRNOT00000019874:c.*1301C>T; ENSRNOT00000019978:c.*2318G>A; ENSRNOT00000095169:c.1436C>T	ENSRNOP00000094624:p.Thr479Met
1	240930796	G	A	23	23	100	199033582	ENSRNOG00000014828	Avpi1	protein_coding	arginine vasopressin-induced 1 [Source:RGD Symbol;Acc:621721]		ENSRNOT00000019978:c.434C>T; ENSRNOT00000095169:c.*2459G>A	ENSRNOP00000019978:p.Pro145Leu
1	240994519	C	A	2	13	15.3846		ENSRNOG00000014903	Zfyve27	protein_coding	zinc finger FYVE-type containing 27 [Source:RGD Symbol;Acc:735177]		ENSRNOT00000040740:c.885C>A; ENSRNOT00000083287:c.877-157C>A; ENSRNOT00000107917:c.835-157C>A; ENSRNOT00000114879:c.949-157C>A	ENSRNOP00000051399:p.His295Gln
1	241028727	C	T	20	20	100	3319243012	ENSRNOG00000053536	AABR07006871.1	protein_coding			ENSRNOT00000082839:c.11C>T	ENSRNOP00000071682:p.Ala4Val
1	241074323	G	A	17	17	100	198864258	ENSRNOG00000015051	Golga7b	protein_coding	golgin A7 family, member B [Source:RGD Symbol;Acc:1583839]		ENSRNOT00000020390:c.94G>A	ENSRNOP00000020390:p.Val32Ile
1	241130442	A	G	26	26	100	107245988	ENSRNOG00000015220	Crtac1	protein_coding	cartilage acidic protein 1 [Source:RGD Symbol;Acc:621085]	Possible splice site disruption	ENSRNOT00000020568:c.560T>C; ENSRNOT00000076068:c.2T>C; ENSRNOT00000076555:c.560T>C	ENSRNOP00000020568:p.Met187Thr; ENSRNOP00000068119:p.Met187Thr; ENSRNOP00000068180:p.Met1?
1	241558992	A	G	26	26	100	198883374	ENSRNOG00000045838	Hps1	protein_coding	HPS1, biogenesis of lysosomal organelles complex 3 subunit 1 [Source:RGD Symbol;Acc:69193]		ENSRNOT00000081133:c.1021T>C; ENSRNOT00000087083:c.955T>C; ENSRNOT00000118777:c.1033T>C	ENSRNOP00000070319:p.Phe341Leu; ENSRNOP00000070459:p.Phe319Leu; ENSRNOP00000092869:p.Phe345Leu
1	241567060	T	C	27	27	100	105054039	ENSRNOG00000045838	Hps1	protein_coding	HPS1, biogenesis of lysosomal organelles complex 3 subunit 1 [Source:RGD Symbol;Acc:69193]		ENSRNOT00000081133:c.431A>G; ENSRNOT00000087083:c.365A>G; ENSRNOT00000118777:c.431A>G	ENSRNOP00000070319:p.Gln144Arg; ENSRNOP00000070459:p.Gln122Arg; ENSRNOP00000092869:p.Gln144Arg
1	242297302	G	T	2	11	18.1818		ENSRNOG00000016302	Cnnm1	protein_coding	cyclin and CBS domain divalent metal cation transport mediator 1 [Source:RGD Symbol;Acc:1308728]		ENSRNOT00000021876:c.-303G>T; ENSRNOT00000113055:c.793G>T; ENSRNOT00000117490:c.793G>T	ENSRNOP00000082560:p.Glu265*; ENSRNOP00000096701:p.Glu265*
1	242360201	A	G	30	30	100	105327749	ENSRNOG00000016356	Got1	protein_coding	glutamic-oxaloacetic transaminase 1 [Source:RGD Symbol;Acc:2721]		ENSRNOT00000022309:c.1154T>C; ENSRNOT00000119131:c.1021+52T>C	ENSRNOP00000022309:p.Phe385Ser
1	242620972	C	T	31	31	100	3319244883	ENSRNOG00000017230	Cox15	protein_coding	cytochrome c oxidase assembly homolog COX15 [Source:RGD Symbol;Acc:1312043]		ENSRNOT00000023215:c.97G>A; ENSRNOT00000023396:c.-1457C>T; ENSRNOT00000104491:c.-1457C>T; ENSRNOT00000112371:c.-1457C>T; ENSRNOT00000113769:c.-1457C>T	ENSRNOP00000023215:p.Gly33Ser
1	242788950	T	C	19	19	100	3319254619	ENSRNOG00000050742	Dnmbp	protein_coding	dynamin binding protein [Source:RGD Symbol;Acc:1583840]		ENSRNOT00000074810:c.1883A>G	ENSRNOP00000064242:p.His628Arg
1	242789488	A	G	20	20	100	3319257279	ENSRNOG00000050742	Dnmbp	protein_coding	dynamin binding protein [Source:RGD Symbol;Acc:1583840]		ENSRNOT00000074810:c.1345T>C	ENSRNOP00000064242:p.Cys449Arg
1	242789515	A	C	20	20	100	3319255940	ENSRNOG00000050742	Dnmbp	protein_coding	dynamin binding protein [Source:RGD Symbol;Acc:1583840]		ENSRNOT00000074810:c.1318T>G	ENSRNOP00000064242:p.Tyr440Asp
1	242789926	T	C	21	21	100	3323740199	ENSRNOG00000050742	Dnmbp	protein_coding	dynamin binding protein [Source:RGD Symbol;Acc:1583840]		ENSRNOT00000074810:c.907A>G	ENSRNOP00000064242:p.Ile303Val
1	242790165	G	A	22	22	100	3319262510	ENSRNOG00000050742	Dnmbp	protein_coding	dynamin binding protein [Source:RGD Symbol;Acc:1583840]		ENSRNOT00000074810:c.668C>T	ENSRNOP00000064242:p.Ser223Leu
1	242901276	T	C	32	32	100	8175082	ENSRNOG00000013291	Cyp2c23	protein_coding	cytochrome P450, family 2, subfamily c, polypeptide 23 [Source:RGD Symbol;Acc:620370]		ENSRNOT00000017840:c.583A>G; ENSRNOT00000100726:c.583A>G	ENSRNOP00000017840:p.Asn195Asp; ENSRNOP00000089584:p.Asn195Asp
1	242923179	G	A	33	33	100	106996068	ENSRNOG00000012911	Erlin1	protein_coding	ER lipid raft associated 1 [Source:RGD Symbol;Acc:1307058]		ENSRNOT00000017268:c.997C>T; ENSRNOT00000103941:c.976C>T	ENSRNOP00000017268:p.His333Tyr; ENSRNOP00000097939:p.His326Tyr
1	242945988	C	T	28	28	100	198599129	ENSRNOG00000012911	Erlin1	protein_coding	ER lipid raft associated 1 [Source:RGD Symbol;Acc:1307058]		ENSRNOT00000017268:c.305-36G>A; ENSRNOT00000103941:c.248G>A	ENSRNOP00000097939:p.Ser83Asn
1	243038780	T	C	22	22	100	107017137	ENSRNOG00000012591	Pkd2l1	protein_coding	polycystin 2 like 1, transient receptor potential cation channel [Source:RGD Symbol;Acc:1306261]		ENSRNOT00000068007:c.1615A>G; ENSRNOT00000096694:c.1624A>G	ENSRNOP00000062794:p.Ile539Val; ENSRNOP00000082663:p.Ile542Val
1	243042253	C	A	14	14	100	3319252507	ENSRNOG00000012591	Pkd2l1	protein_coding	polycystin 2 like 1, transient receptor potential cation channel [Source:RGD Symbol;Acc:1306261]		ENSRNOT00000068007:c.591G>T; ENSRNOT00000096694:c.600G>T	ENSRNOP00000062794:p.Leu197Phe; ENSRNOP00000082663:p.Leu200Phe
1	243042339	T	A	12	12	100	3319219021	ENSRNOG00000012591	Pkd2l1	protein_coding	polycystin 2 like 1, transient receptor potential cation channel [Source:RGD Symbol;Acc:1306261]		ENSRNOT00000068007:c.505A>T; ENSRNOT00000096694:c.514A>T	ENSRNOP00000062794:p.Thr169Ser; ENSRNOP00000082663:p.Thr172Ser
1	243069751	C	A	15	15	100	106889820	ENSRNOG00000012591	Pkd2l1	protein_coding	polycystin 2 like 1, transient receptor potential cation channel [Source:RGD Symbol;Acc:1306261]		ENSRNOT00000068007:c.107G>T; ENSRNOT00000096694:c.107G>T	ENSRNOP00000062794:p.Arg36Met; ENSRNOP00000082663:p.Arg36Met
1	243093282	G	T	19	19	100	197559683	ENSRNOG00000013279	LOC681458	protein_coding	similar to stearoyl-coenzyme A desaturase 3 [Source:RGD Symbol;Acc:1595370]		ENSRNOT00000018090:c.238G>T; ENSRNOT00000101696:c.226G>T	ENSRNOP00000018090:p.Ala80Ser; ENSRNOP00000080572:p.Ala76Ser
1	243211527	T	A	27	27	100	3319257488	ENSRNOG00000032554	Scd4	protein_coding	stearoyl-coenzyme A desaturase 4 [Source:RGD Symbol;Acc:1563648]		ENSRNOT00000017834:c.733T>A	ENSRNOP00000017834:p.Phe245Ile
1	243883380	G	A	24	24	100	198811313	ENSRNOG00000014969	Lzts2	protein_coding	leucine zipper tumor suppressor 2 [Source:RGD Symbol;Acc:1359249]		ENSRNOT00000048843:c.398G>A	ENSRNOP00000042095:p.Arg133Lys
1	243885123	A	G	27	27	100	106365890	ENSRNOG00000014969	Lzts2	protein_coding	leucine zipper tumor suppressor 2 [Source:RGD Symbol;Acc:1359249]		ENSRNOT00000048843:c.595A>G	ENSRNOP00000042095:p.Thr199Ala
1	243890211	A	G	31	31	100	107288135	ENSRNOG00000032946	Pdzd7	protein_coding	PDZ domain containing 7 [Source:RGD Symbol;Acc:1309882]		ENSRNOT00000043623:c.2395T>C; ENSRNOT00000048843:c.*2341A>G; ENSRNOT00000120203:c.*872T>C	ENSRNOP00000045330:p.Cys799Arg
[truncated: 12,201 more rows]

## Sheet: filter_kept_mnv_summary
chr	Number Non-Reference Non-Synonomous MNVs w/ Observed Frequency Total Aligned Reads >= 14%
1	70
2	41
3	29
4	55
5	18
6	18
7	32
8	24
9	18
10	41
11	8
[truncated: 12 more rows]

[truncated: 15 more sheets: filter_kept_mnv_calls, filter_kept_insertion_summary, filter_kept_insertion_calls, filter_kept_deletion_summary, filter_kept_deletion_calls, filter_kept_cnv_summary, filter_kept_cnv_calls, Atrx_variants_pre_filter, Egfr_variants_pre_filter, H3f3a_variants_pre_filter, H3f3b_variants_pre_filter, Idh1_variants_pre_filter, Idh2_variants_pre_filter, Tert_variants_pre_filter, Tp53_variants_pre_filter]
